# Supplementary material for: Neffella xylocopae gen. nov., sp. nov., a novel host-specific gut symbiont of Xylocopa carpenter bees in the family Orbaceae
Source: Int J Syst Evol Microbiol. 2026 Jul 14;76(7):007119. doi: 10.1099/ijsem.0.007119 (PMC13372188; doi:10.1099/ijsem.0.007119)
Supplement: Uncited Supplementary Material 2. [file ijsem-76-07119-s002.xlsx]

## Sheet: TableS1
Table S1 - Collection data for Xylocopa samples
Sample ID	Sample code on the plots	Year	Month	Date	Visited plant	Collection Site Name	Time	Species	Coodinates
B1	Xtp_1	2021	9	27	-	The University of Texas at Austin	10:10:00	Xylocopa tabaniformis parkinsoniae	30º17'14.2"N 97º44'01.9"w
B3	Xtp_2	2021	9	28	Campsis radicans*	The University of Texas at Austin	18:30:00	Xylocopa tabaniformis parkinsoniae	30º17'22.7"N 97º44'09.0"w
B4	Xtp_3	2021	9	28	Campsis radicans*	The University of Texas at Austin	18:40:00	Xylocopa tabaniformis parkinsoniae	30º17'22.7"N 97º44'09.0"w
B5	Xv_1	2021	10	1	Salvia farinaceae	Wildflower center	16:00:00	Xylocopa virginica	30°11'07.0"N 97°52'28.5"W
B6	Xv_2	2021	10	1	Salvia farinaceae	Wildflower center	16:25:00	Xylocopa virginica	30°11'07.0"N 97°52'28.5"W
B7	Xv_3	2021	10	1	Salvia farinaceae	Wildflower center	16:50:00	Xylocopa virginica	30°11'07.0"N 97°52'28.5"W
B8	Xv_4	2021	10	6	Salvia farinaceae*	Mueller	09:22:00	Xylocopa virginica	30°17'22.2"N 97°42'00.0"W
B9	Xv_5	2021	10	6	Salvia farinaceae*	Mueller	09:50:00	Xylocopa virginica	30°17'22.2"N 97°42'00.0"W
B10	Xtp_4	2021	10	6	Salvia greggii*	Mueller	10:10:00	Xylocopa tabaniformis parkinsoniae	30°17'21.2"N 97°42'16.6"W
B11	Xtp_5	2021	10	6	Teucrium cubense*	Mueller	10:19:00	Xylocopa tabaniformis parkinsoniae	30°17'21.1"N 97°42'15.9"W
B12	Xtp_6	2021	10	11	Campsis radicans*	The University of Texas at Austin	18:55:00	Xylocopa tabaniformis parkinsoniae	30º17'22.7"N 97º44'09.0"w
B13	Xtp_7	2021	10	15	Salvia farinaceae*	Mueller	11:30:00	Xylocopa tabaniformis parkinsoniae	30°17'24.2"N 97°41'58.0"W
B15	Xv_6	2021	10	15	Salvia farinaceae*	Mueller	11:45:00	Xylocopa virginica	30°17'24.0"N 97°41'57.6"W
B17	Xm_1	2021	10	15	Salvia farinaceae*	Mueller	12:10:00	Xylocopa micans	30°17'23.4"N 97°41'59.4"W
B18	Xm_2	2021	10	15	Salvia farinaceae*	Mueller	12:17:00	Xylocopa micans	30°17'23.4"N 97°41'59.4"W
B19	Xm_3	2021	10	15	Salvia farinaceae*	Mueller	12:25:00	Xylocopa micans	30°17'23.3"N 97°42'02.7"W
B20	Xv_7	2021	10	15	Salvia farinaceae*	Mueller	12:50:00	Xylocopa virginica	30°17'23.2"N 97°42'00.3"W
B21	Xm_4	2021	10	15	Salvia farinaceae*	Mueller	12:55:00	Xylocopa micans	30°17'23.4"N 97°42'00.3"W
B22	Xv_8	2021	10	15	Salvia farinaceae*	Mueller	13:25:00	Xylocopa virginica	30°17'23.2"N 97°42'00.2"W
B23	Xm_5	2021	10	15	Salvia farinaceae*	Mueller	13:29:00	Xylocopa micans	30°17'23.2"N 97°42'00.2"W
B24	Xm_6	2021	10	15	Salvia farinaceae*	Mueller	13:35:00	Xylocopa micans	30°17'23.2"N 97°42'00.2"W
B26	Xtp_8	2021	12	7	-	Mueller	-	Xylocopa tabaniformis parkinsoniae	30°17'23.2"N 97°42'00.2"W
B28	Xtp_9	2021	12	25	-	The University of Texas at Austin	17:00:00	Xylocopa tabaniformis parkinsoniae	30º17'20.9"N 97º44'19.9"W
*Visually inferred by iNaturalist; not taxonomically confirmed.

## Sheet: TableS2
Table S2 - Acession numbers of reference sequences used for the V1-V4 and full 16S rRNA gene phylogenies and phylogenomics (Figures 1, 3, and 4).
Acession	Species name
NR_041973.1	Pantoea cypripedii strain DSM 3873
NR_125690.1	Pseudocitrobacter faecalis strain 25 CIT
NR_116111.1	Tatumella citrea strain LMG 22049
NR_114714.1	Brenneria salicis ATCC 15712 = DSM 30166
NR_041972.1	Dickeya chrysanthemi strain DSM 4610
NR_043999.1	Proteus myxofaciens ATCC 19692 strain NCIMB 13273
NR_042053.1	Providencia alcalifaciens strain CI P82.90
NR_028938.1	Morganella morganii strain M11
NR_118658.1	Pasteurella testudinis DSM 23072 strain CCUG 19802
NR_178780.1	Zophobihabitans entericus strain IPMB12
NR_197714.1	Utexia brackfieldae strain lpD01
GCF_000471645.3	Candidatus Schmidhempelia bombi strain Bimp, extracted from the genome
NR_149808.1	Gilliamella mensalis strain LMG 29880
NR_149810.1	Gilliamella bombicola strain LMG 28359
NR_149809.1	Gilliamella bombi strain LMG 29879
NASD01000045.1	Gilliamella apis strain NO3, extracted from the whole genome shotgun sequence
NR_118433.1	Gilliamella apicola strain wkB1 16S
NR_149811.1	Gilliamella intestini strain LMG 28358
NR_197713.1	Orbus mooreae strain BiB
NR_116759.1	Orbus hercynius strain CN3
NR_109477.1	Orbus sasakiae strain C7 = JCM 18050
NR_197715.1	Orbus sturtevantii strain lpD02
NR_197716.1	Orbus wheelerorum strain lpD04
NR_181239.1	Frischella japonica strain Ac13
NR_118490.1	Frischella perrara strain PEB0191
PQ456091.1	AC157Xtp_00090 = Orbaceae bacterium AC157Xtp (The only of four 16S rRNA copies present in Neffella xylocopae strain AC157Xtp genome that was deposited in NCBI - Acession PQ456091.1 )
NR_178974.1	Pseudomonas bubulae strain TH39
GCF_011745665.1	Zophobihabitans entericus strain IPMB12
GCF_036251705.1	Utexia brackfieldae strain lpD01
GCF_000471645.3	Candidatus Schmidhempelia bombi strain Bimp
GCF_030758635.1	Gilliamella apis strain ESL0169
GCF_000599985.1	Gilliamella apicola strain wkB1 16S
GCF_900103085.1	Gilliamella mensalis strain LMG 29880
GCF_900094945.1	Gilliamella bombicola strain R-53248
GCF_900103255.1	Gilliamella bombi strain LMG 29879
GCF_900094935.1	Gilliamella intestini strain R-53144
GCA_045014155.1	AC157Xtp = Orbaceae bacterium strain AC157Xtp (Neffella xylocopae genome deposited in NCBI - Acession GCA_045014155.1)
GCF_014489845.1	Frischella japonica strain Ac13
GCF_000807275.1	Frischella perrara strain PEB0191
GCF_039542345.1	Orbus sasakiae strain JCM 18050
GCF_036251935.1	Orbus wheelerorum strain lpD04
GCF_036251875.1	Orbus sturtevantii strain lpD02
GCF_036251205.1	Orbus mooreae strain BiB
GCF_003634275.1	Orbus hercynius strain DSM 22228
GCF_900186835.1	Pasteurella dagmatis strain NCTC11617
GCF_900176075.1	Pasteurella testudinis strain DSM 23072

## Sheet: TableS3
Table S3 - AAI % values between Orbaceae genomes. Green indicates the highest AAI values between two different genera, while yellow indicates the lowest AAI values between two different genera.
NCBI Genome Acession	Species Name	AC157Xtp (Neffella xylocopae)	Candidatus Schmidhempelia bombi strain Bimp	Frischella japonica strain Ac13T	Frischella perrara strain PEB0191T	Gilliamella apicola strain wkB1T	Gilliamella apis strain P62G	Gilliamella mensalis strain LMG 29880T	Gilliamella bombicola strain R-53248T	Gilliamella bombi strain LMG 29879T	Gilliamella intestini strain LMG 28358T	Zophobihabitans entericus IPMB12T	Utexia brackfieldae strain lpD01T	Orbus sasakiae strain JCM 18050T	Orbus wheelerorum strain lpD04T	Orbus sturtevantii strain lpD02T	Orbus hercynius strain CN3T	Orbus mooreae strain BiBT
GCA_045014155.1	AC157Xtp (Neffella xylocopae)	max	69.0703	73.0163	73.051	72.0815	72.2199	72.0868	72.28	72.1568	71.9791	70.5852	69.259	74.8233	74.1026	73.6131	73.7694	74.3116
GCF_000471645.3	Candidatus Schmidhempelia bombi strain Bimp	69.0703	max	69.0056	68.908	69.6215	69.8131	70.0389	69.965	69.6777	69.9976	71.8998	74.4336	69.9567	69.1253	68.8943	69.2617	69.6392
GCF_014489845.1	Frischella japonica strain Ac13T	73.0163	69.0056	max	81.229	72.744	72.6938	72.4487	72.8549	72.1512	72.4884	70.2783	69.4713	76.0299	75.0178	74.594	74.8004	75.102
GCF_000807275.1	Frischella perrara strain PEB0191T	73.051	68.908	81.229	max	72.9138	72.672	72.4064	72.4611	71.9938	72.2846	70.1817	69.4592	76.0727	75.1484	74.6434	74.5971	75.4241
GCF_000599985.1	Gilliamella apicola strain wkB1T	72.0815	69.6215	72.744	72.9138	max	84.0549	83.3992	83.9562	82.6991	83.3968	70.6898	69.6296	73.2928	72.5195	71.7672	72.4993	72.8458
GCF_001690755.1	Gilliamella apis strain P62G	72.2199	69.8131	72.6938	72.672	84.0549	max	83.2696	83.261	82.6966	83.056	71.4282	69.8143	73.4739	73.1117	72.8596	72.781	73.1093
GCF_900103085.1	Gilliamella mensalis strain LMG 29880T	72.0868	70.0389	72.4487	72.4064	83.3992	83.2696	max	92.1822	89.8458	88.9506	71.3687	69.9577	73.6094	72.7589	72.5032	72.5683	73.1803
GCF_900094945.1	Gilliamella bombicola strain R-53248T	72.28	69.965	72.8549	72.4611	83.9562	83.261	92.1822	max	89.509	89.9791	71.3723	69.8023	73.5757	73.3208	72.86	72.9531	73.0287
GCF_900103255.1	Gilliamella bombi strain LMG 29879T	72.1568	69.6777	72.1512	71.9938	82.6991	82.6966	89.8458	89.509	max	91.0273	71.1075	69.8428	73.2277	72.6131	72.274	72.4504	72.9619
GCF_900094935.1	Gilliamella intestini strain LMG 28358T	71.9791	69.9976	72.4884	72.2846	83.3968	83.056	88.9506	89.9791	91.0273	max	71.1667	69.7195	73.6152	72.7837	72.3548	72.5227	72.9418
GCF_011745665.1	Zophobihabitans entericus IPMB12T	70.5852	71.8998	70.2783	70.1817	70.6898	71.4282	71.3687	71.3723	71.1075	71.1667	max	72.8391	71.5881	71.2229	70.4557	71.1116	71.1787
GCF_036251705.1	Utexia brackfieldae strain lpD01T	69.259	74.4336	69.4713	69.4592	69.6296	69.8143	69.9577	69.8023	69.8428	69.7195	72.8391	max	70.5061	70.0603	69.7331	70.4291	70.2232
GCF_039542345.1	Orbus sasakiae strain JCM 18050T	74.8233	69.9567	76.0299	76.0727	73.2928	73.4739	73.6094	73.5757	73.2277	73.6152	71.5881	70.5061	max	80.0432	79.2406	79.4483	79.6635
GCF_036251935.1	Orbus wheelerorum strain lpD04T	74.1026	69.1253	75.0178	75.1484	72.5195	73.1117	72.7589	73.3208	72.6131	72.7837	71.2229	70.0603	80.0432	max	86.9477	79.5154	79.6917
GCF_036251875.1	Orbus sturtevantii strain lpD02T	73.6131	68.8943	74.594	74.6434	71.7672	72.8596	72.5032	72.86	72.274	72.3548	70.4557	69.7331	79.2406	86.9477	max	78.8428	79.0043
GCF_003634275.1	Orbus hercynius strain CN3T	73.7694	69.2617	74.8004	74.5971	72.4993	72.781	72.5683	72.9531	72.4504	72.5227	71.1116	70.4291	79.4483	79.5154	78.8428	max	81.2446
GCF_036251205.1	Orbus mooreae strain BiBT	74.3116	69.6392	75.102	75.4241	72.8458	73.1093	73.1803	73.0287	72.9619	72.9418	71.1787	70.2232	79.6635	79.6917	79.0043	81.2446	max

## Sheet: TableS4
Table S4 – Comparison of the classification of the PGAP annotated genes into the different functional SEED categories, subcategories, subsystems, and roles (by RAST server) between AC157Xtp and other Orbaceae strains. Color legend is presented in the sheet. Legend: Nx, Neffella xylocopae AC157XtpT; Oh, Orbus hercynius CN3T; Fp, Frischella perrara PEB0191T; Gapc, Gilliamella apicola wkB1T; Ze, Zop…
Category	Subcategory	Subsystem	Role	Nx	Fp	Gapc	Oh	Csb	Ze		Color Legend
Fatty Acids, Lipids, and Isoprenoids	Isoprenoids	Isoprenoid Biosynthesis	(2E,6E)-farnesyl diphosphate synthase (EC 2.5.1.10)	+	+		+		+		Neffella xylocopae exclusive
Fatty Acids, Lipids, and Isoprenoids	Isoprenoids	Isoprenoid Biosynthesis	(2E,6E)-farnesyl diphosphate synthase (EC 2.5.1.10)	+	+		+		+		Only absent in Neffella xylocopae
Fatty Acids, Lipids, and Isoprenoids	Isoprenoids	Isoprenoid Biosynthesis	(2E,6E)-farnesyl diphosphate synthase (EC 2.5.1.10)	+	+		+		+		Bee inhabitants exclusive (Frischella, Gilliamella, AC157Xtp)
Fatty Acids, Lipids, and Isoprenoids	Isoprenoids	Isoprenoid Biosynthesis	(2E,6E)-farnesyl diphosphate synthase (EC 2.5.1.10)	+	+		+		+		Exclusive for the clade composed of the genera Neffella, Frischella, Gilliamella and Orbus
Fatty Acids, Lipids, and Isoprenoids	Isoprenoids	Isoprenoid Biosynthesis: Interconversions	(2E,6E)-farnesyl diphosphate synthase (EC 2.5.1.10)	+	+		+		+		Commom to all bacteria
Fatty Acids, Lipids, and Isoprenoids	Isoprenoids	Isoprenoid Biosynthesis: Interconversions	(2E,6E)-farnesyl diphosphate synthase (EC 2.5.1.10)	+	+		+		+		Bee inhabitants absent
Fatty Acids, Lipids, and Isoprenoids	Isoprenoids	Isoprenoid Biosynthesis: Interconversions	(2E,6E)-farnesyl diphosphate synthase (EC 2.5.1.10)	+	+		+		+
Fatty Acids, Lipids, and Isoprenoids	Isoprenoids	Isoprenoid Biosynthesis: Interconversions	(2E,6E)-farnesyl diphosphate synthase (EC 2.5.1.10)	+	+		+		+
Fatty Acids, Lipids, and Isoprenoids	Isoprenoids	Isoprenoinds for Quinones	(2E,6E)-farnesyl diphosphate synthase (EC 2.5.1.10)	+	+		+		+
Fatty Acids, Lipids, and Isoprenoids	Isoprenoids	Isoprenoinds for Quinones	(2E,6E)-farnesyl diphosphate synthase (EC 2.5.1.10)	+	+		+		+
Fatty Acids, Lipids, and Isoprenoids	Isoprenoids	Isoprenoinds for Quinones	(2E,6E)-farnesyl diphosphate synthase (EC 2.5.1.10)	+	+		+		+
Fatty Acids, Lipids, and Isoprenoids	Isoprenoids	Isoprenoinds for Quinones	(2E,6E)-farnesyl diphosphate synthase (EC 2.5.1.10)	+	+		+		+
Fatty Acids, Lipids, and Isoprenoids	Isoprenoids	Polyprenyl Diphosphate Biosynthesis	(2E,6E)-farnesyl diphosphate synthase (EC 2.5.1.10)	+	+		+		+
Fatty Acids, Lipids, and Isoprenoids	Isoprenoids	Polyprenyl Diphosphate Biosynthesis	(2E,6E)-farnesyl diphosphate synthase (EC 2.5.1.10)	+	+		+		+
Fatty Acids, Lipids, and Isoprenoids	Isoprenoids	Polyprenyl Diphosphate Biosynthesis	(2E,6E)-farnesyl diphosphate synthase (EC 2.5.1.10)	+	+		+		+
Fatty Acids, Lipids, and Isoprenoids	Isoprenoids	Polyprenyl Diphosphate Biosynthesis	(2E,6E)-farnesyl diphosphate synthase (EC 2.5.1.10)	+	+		+		+
Carbohydrates	Organic acids	Citrate Metabolism, Transport, and Regulation	[Citrate [pro-3S]-lyase] ligase (EC 6.2.1.22)	+	+	+	+	+
Carbohydrates	Organic acids	Citrate Metabolism, Transport, and Regulation	[Citrate [pro-3S]-lyase] ligase (EC 6.2.1.22)	+	+	+	+	+
Carbohydrates	Organic acids	Citrate Metabolism, Transport, and Regulation	[Citrate [pro-3S]-lyase] ligase (EC 6.2.1.22)	+	+	+	+	+
Carbohydrates	Organic acids	Citrate Metabolism, Transport, and Regulation	[Citrate [pro-3S]-lyase] ligase (EC 6.2.1.22)	+	+	+	+	+
Carbohydrates	Organic acids	Citrate Metabolism, Transport, and Regulation	[Citrate [pro-3S]-lyase] ligase (EC 6.2.1.22)	+	+	+	+	+
Nitrogen Metabolism	Nitrogen Metabolism - no subcategory	Ammonia assimilation	[Protein-PII] uridylyltransferase (EC 2.7.7.59)	+	+	+	+	+	+
Nitrogen Metabolism	Nitrogen Metabolism - no subcategory	Ammonia assimilation	[Protein-PII] uridylyltransferase (EC 2.7.7.59)	+	+	+	+	+	+
Nitrogen Metabolism	Nitrogen Metabolism - no subcategory	Ammonia assimilation	[Protein-PII] uridylyltransferase (EC 2.7.7.59)	+	+	+	+	+	+
Nitrogen Metabolism	Nitrogen Metabolism - no subcategory	Ammonia assimilation	[Protein-PII] uridylyltransferase (EC 2.7.7.59)	+	+	+	+	+	+
Nitrogen Metabolism	Nitrogen Metabolism - no subcategory	Ammonia assimilation	[Protein-PII] uridylyltransferase (EC 2.7.7.59)	+	+	+	+	+	+
Nitrogen Metabolism	Nitrogen Metabolism - no subcategory	Ammonia assimilation	[Protein-PII] uridylyltransferase (EC 2.7.7.59)	+	+	+	+	+	+
Fatty Acids, Lipids, and Isoprenoids	Phospholipids	Glycerolipid and Glycerophospholipid Metabolism in Bacteria	1-acyl-sn-glycerol-3-phosphate acyltransferase (EC 2.3.1.51)	+	+	+	+	+	+
Fatty Acids, Lipids, and Isoprenoids	Phospholipids	Glycerolipid and Glycerophospholipid Metabolism in Bacteria	1-acyl-sn-glycerol-3-phosphate acyltransferase (EC 2.3.1.51)	+	+	+	+	+	+
Fatty Acids, Lipids, and Isoprenoids	Phospholipids	Glycerolipid and Glycerophospholipid Metabolism in Bacteria	1-acyl-sn-glycerol-3-phosphate acyltransferase (EC 2.3.1.51)	+	+	+	+	+	+
Fatty Acids, Lipids, and Isoprenoids	Phospholipids	Glycerolipid and Glycerophospholipid Metabolism in Bacteria	1-acyl-sn-glycerol-3-phosphate acyltransferase (EC 2.3.1.51)	+	+	+	+	+	+
Fatty Acids, Lipids, and Isoprenoids	Phospholipids	Glycerolipid and Glycerophospholipid Metabolism in Bacteria	1-acyl-sn-glycerol-3-phosphate acyltransferase (EC 2.3.1.51)	+	+	+	+	+	+
Fatty Acids, Lipids, and Isoprenoids	Phospholipids	Glycerolipid and Glycerophospholipid Metabolism in Bacteria	1-acyl-sn-glycerol-3-phosphate acyltransferase (EC 2.3.1.51)	+	+	+	+	+	+
Fatty Acids, Lipids, and Isoprenoids	Isoprenoids	Isoprenoid Biosynthesis	1-deoxy-D-xylulose 5-phosphate reductoisomerase (EC 1.1.1.267)	+	+	+	+	+	+
Fatty Acids, Lipids, and Isoprenoids	Isoprenoids	Isoprenoid Biosynthesis	1-deoxy-D-xylulose 5-phosphate reductoisomerase (EC 1.1.1.267)	+	+	+	+	+	+
Fatty Acids, Lipids, and Isoprenoids	Isoprenoids	Isoprenoid Biosynthesis	1-deoxy-D-xylulose 5-phosphate reductoisomerase (EC 1.1.1.267)	+	+	+	+	+	+
Fatty Acids, Lipids, and Isoprenoids	Isoprenoids	Isoprenoid Biosynthesis	1-deoxy-D-xylulose 5-phosphate reductoisomerase (EC 1.1.1.267)	+	+	+	+	+	+
Fatty Acids, Lipids, and Isoprenoids	Isoprenoids	Isoprenoid Biosynthesis	1-deoxy-D-xylulose 5-phosphate reductoisomerase (EC 1.1.1.267)	+	+	+	+	+	+
Fatty Acids, Lipids, and Isoprenoids	Isoprenoids	Isoprenoid Biosynthesis	1-deoxy-D-xylulose 5-phosphate reductoisomerase (EC 1.1.1.267)	+	+	+	+	+	+
Fatty Acids, Lipids, and Isoprenoids	Isoprenoids	Nonmevalonate Branch of Isoprenoid Biosynthesis	1-deoxy-D-xylulose 5-phosphate reductoisomerase (EC 1.1.1.267)	+	+	+	+	+	+
Fatty Acids, Lipids, and Isoprenoids	Isoprenoids	Nonmevalonate Branch of Isoprenoid Biosynthesis	1-deoxy-D-xylulose 5-phosphate reductoisomerase (EC 1.1.1.267)	+	+	+	+	+	+
Fatty Acids, Lipids, and Isoprenoids	Isoprenoids	Nonmevalonate Branch of Isoprenoid Biosynthesis	1-deoxy-D-xylulose 5-phosphate reductoisomerase (EC 1.1.1.267)	+	+	+	+	+	+
Fatty Acids, Lipids, and Isoprenoids	Isoprenoids	Nonmevalonate Branch of Isoprenoid Biosynthesis	1-deoxy-D-xylulose 5-phosphate reductoisomerase (EC 1.1.1.267)	+	+	+	+	+	+
Fatty Acids, Lipids, and Isoprenoids	Isoprenoids	Nonmevalonate Branch of Isoprenoid Biosynthesis	1-deoxy-D-xylulose 5-phosphate reductoisomerase (EC 1.1.1.267)	+	+	+	+	+	+
Fatty Acids, Lipids, and Isoprenoids	Isoprenoids	Nonmevalonate Branch of Isoprenoid Biosynthesis	1-deoxy-D-xylulose 5-phosphate reductoisomerase (EC 1.1.1.267)	+	+	+	+	+	+
Fatty Acids, Lipids, and Isoprenoids	Isoprenoids	Isoprenoid Biosynthesis	1-deoxy-D-xylulose 5-phosphate synthase (EC 2.2.1.7)	+	+	+	+	+	+
Fatty Acids, Lipids, and Isoprenoids	Isoprenoids	Isoprenoid Biosynthesis	1-deoxy-D-xylulose 5-phosphate synthase (EC 2.2.1.7)	+	+	+	+	+	+
Fatty Acids, Lipids, and Isoprenoids	Isoprenoids	Isoprenoid Biosynthesis	1-deoxy-D-xylulose 5-phosphate synthase (EC 2.2.1.7)	+	+	+	+	+	+
Fatty Acids, Lipids, and Isoprenoids	Isoprenoids	Isoprenoid Biosynthesis	1-deoxy-D-xylulose 5-phosphate synthase (EC 2.2.1.7)	+	+	+	+	+	+
Fatty Acids, Lipids, and Isoprenoids	Isoprenoids	Isoprenoid Biosynthesis	1-deoxy-D-xylulose 5-phosphate synthase (EC 2.2.1.7)	+	+	+	+	+	+
Fatty Acids, Lipids, and Isoprenoids	Isoprenoids	Isoprenoid Biosynthesis	1-deoxy-D-xylulose 5-phosphate synthase (EC 2.2.1.7)	+	+	+	+	+	+
Fatty Acids, Lipids, and Isoprenoids	Isoprenoids	Nonmevalonate Branch of Isoprenoid Biosynthesis	1-deoxy-D-xylulose 5-phosphate synthase (EC 2.2.1.7)	+	+	+	+	+	+
Fatty Acids, Lipids, and Isoprenoids	Isoprenoids	Nonmevalonate Branch of Isoprenoid Biosynthesis	1-deoxy-D-xylulose 5-phosphate synthase (EC 2.2.1.7)	+	+	+	+	+	+
Fatty Acids, Lipids, and Isoprenoids	Isoprenoids	Nonmevalonate Branch of Isoprenoid Biosynthesis	1-deoxy-D-xylulose 5-phosphate synthase (EC 2.2.1.7)	+	+	+	+	+	+
Fatty Acids, Lipids, and Isoprenoids	Isoprenoids	Nonmevalonate Branch of Isoprenoid Biosynthesis	1-deoxy-D-xylulose 5-phosphate synthase (EC 2.2.1.7)	+	+	+	+	+	+
Fatty Acids, Lipids, and Isoprenoids	Isoprenoids	Nonmevalonate Branch of Isoprenoid Biosynthesis	1-deoxy-D-xylulose 5-phosphate synthase (EC 2.2.1.7)	+	+	+	+	+	+
Fatty Acids, Lipids, and Isoprenoids	Isoprenoids	Nonmevalonate Branch of Isoprenoid Biosynthesis	1-deoxy-D-xylulose 5-phosphate synthase (EC 2.2.1.7)	+	+	+	+	+	+
Cofactors, Vitamins, Prosthetic Groups, Pigments	Pyridoxine	Pyridoxin (Vitamin B6) Biosynthesis	1-deoxy-D-xylulose 5-phosphate synthase (EC 2.2.1.7)	+	+	+	+	+	+
Cofactors, Vitamins, Prosthetic Groups, Pigments	Pyridoxine	Pyridoxin (Vitamin B6) Biosynthesis	1-deoxy-D-xylulose 5-phosphate synthase (EC 2.2.1.7)	+	+	+	+	+	+
Cofactors, Vitamins, Prosthetic Groups, Pigments	Pyridoxine	Pyridoxin (Vitamin B6) Biosynthesis	1-deoxy-D-xylulose 5-phosphate synthase (EC 2.2.1.7)	+	+	+	+	+	+
Cofactors, Vitamins, Prosthetic Groups, Pigments	Pyridoxine	Pyridoxin (Vitamin B6) Biosynthesis	1-deoxy-D-xylulose 5-phosphate synthase (EC 2.2.1.7)	+	+	+	+	+	+
Cofactors, Vitamins, Prosthetic Groups, Pigments	Pyridoxine	Pyridoxin (Vitamin B6) Biosynthesis	1-deoxy-D-xylulose 5-phosphate synthase (EC 2.2.1.7)	+	+	+	+	+	+
Cofactors, Vitamins, Prosthetic Groups, Pigments	Pyridoxine	Pyridoxin (Vitamin B6) Biosynthesis	1-deoxy-D-xylulose 5-phosphate synthase (EC 2.2.1.7)	+	+	+	+	+	+
Cofactors, Vitamins, Prosthetic Groups, Pigments	Cofactors, Vitamins, Prosthetic Groups, Pigments - no subcategory	Thiamin biosynthesis	1-deoxy-D-xylulose 5-phosphate synthase (EC 2.2.1.7)	+	+	+	+	+	+
Cofactors, Vitamins, Prosthetic Groups, Pigments	Cofactors, Vitamins, Prosthetic Groups, Pigments - no subcategory	Thiamin biosynthesis	1-deoxy-D-xylulose 5-phosphate synthase (EC 2.2.1.7)	+	+	+	+	+	+
Cofactors, Vitamins, Prosthetic Groups, Pigments	Cofactors, Vitamins, Prosthetic Groups, Pigments - no subcategory	Thiamin biosynthesis	1-deoxy-D-xylulose 5-phosphate synthase (EC 2.2.1.7)	+	+	+	+	+	+
Cofactors, Vitamins, Prosthetic Groups, Pigments	Cofactors, Vitamins, Prosthetic Groups, Pigments - no subcategory	Thiamin biosynthesis	1-deoxy-D-xylulose 5-phosphate synthase (EC 2.2.1.7)	+	+	+	+	+	+
Cofactors, Vitamins, Prosthetic Groups, Pigments	Cofactors, Vitamins, Prosthetic Groups, Pigments - no subcategory	Thiamin biosynthesis	1-deoxy-D-xylulose 5-phosphate synthase (EC 2.2.1.7)	+	+	+	+	+	+
Cofactors, Vitamins, Prosthetic Groups, Pigments	Cofactors, Vitamins, Prosthetic Groups, Pigments - no subcategory	Thiamin biosynthesis	1-deoxy-D-xylulose 5-phosphate synthase (EC 2.2.1.7)	+	+	+	+	+	+
Fatty Acids, Lipids, and Isoprenoids	Isoprenoids	Isoprenoid Biosynthesis	1-hydroxy-2-methyl-2-(E)-butenyl 4-diphosphate synthase (EC 1.17.7.1)	+	+	+	+	+	+
Fatty Acids, Lipids, and Isoprenoids	Isoprenoids	Isoprenoid Biosynthesis	1-hydroxy-2-methyl-2-(E)-butenyl 4-diphosphate synthase (EC 1.17.7.1)	+	+	+	+	+	+
Fatty Acids, Lipids, and Isoprenoids	Isoprenoids	Isoprenoid Biosynthesis	1-hydroxy-2-methyl-2-(E)-butenyl 4-diphosphate synthase (EC 1.17.7.1)	+	+	+	+	+	+
Fatty Acids, Lipids, and Isoprenoids	Isoprenoids	Isoprenoid Biosynthesis	1-hydroxy-2-methyl-2-(E)-butenyl 4-diphosphate synthase (EC 1.17.7.1)	+	+	+	+	+	+
Fatty Acids, Lipids, and Isoprenoids	Isoprenoids	Isoprenoid Biosynthesis	1-hydroxy-2-methyl-2-(E)-butenyl 4-diphosphate synthase (EC 1.17.7.1)	+	+	+	+	+	+
Fatty Acids, Lipids, and Isoprenoids	Isoprenoids	Isoprenoid Biosynthesis	1-hydroxy-2-methyl-2-(E)-butenyl 4-diphosphate synthase (EC 1.17.7.1)	+	+	+	+	+	+
Fatty Acids, Lipids, and Isoprenoids	Isoprenoids	Nonmevalonate Branch of Isoprenoid Biosynthesis	1-hydroxy-2-methyl-2-(E)-butenyl 4-diphosphate synthase (EC 1.17.7.1)	+	+	+	+	+	+
Fatty Acids, Lipids, and Isoprenoids	Isoprenoids	Nonmevalonate Branch of Isoprenoid Biosynthesis	1-hydroxy-2-methyl-2-(E)-butenyl 4-diphosphate synthase (EC 1.17.7.1)	+	+	+	+	+	+
Fatty Acids, Lipids, and Isoprenoids	Isoprenoids	Nonmevalonate Branch of Isoprenoid Biosynthesis	1-hydroxy-2-methyl-2-(E)-butenyl 4-diphosphate synthase (EC 1.17.7.1)	+	+	+	+	+	+
Fatty Acids, Lipids, and Isoprenoids	Isoprenoids	Nonmevalonate Branch of Isoprenoid Biosynthesis	1-hydroxy-2-methyl-2-(E)-butenyl 4-diphosphate synthase (EC 1.17.7.1)	+	+	+	+	+	+
Fatty Acids, Lipids, and Isoprenoids	Isoprenoids	Nonmevalonate Branch of Isoprenoid Biosynthesis	1-hydroxy-2-methyl-2-(E)-butenyl 4-diphosphate synthase (EC 1.17.7.1)	+	+	+	+	+	+
Fatty Acids, Lipids, and Isoprenoids	Isoprenoids	Nonmevalonate Branch of Isoprenoid Biosynthesis	1-hydroxy-2-methyl-2-(E)-butenyl 4-diphosphate synthase (EC 1.17.7.1)	+	+	+	+	+	+
Carbohydrates	Monosaccharides	Fructose utilization	1-phosphofructokinase (EC 2.7.1.56)	+	+	+	+	+	+
Carbohydrates	Monosaccharides	Fructose utilization	1-phosphofructokinase (EC 2.7.1.56)	+	+	+	+	+	+
Carbohydrates	Monosaccharides	Fructose utilization	1-phosphofructokinase (EC 2.7.1.56)	+	+	+	+	+	+
Carbohydrates	Monosaccharides	Fructose utilization	1-phosphofructokinase (EC 2.7.1.56)	+	+	+	+	+	+
Carbohydrates	Monosaccharides	Fructose utilization	1-phosphofructokinase (EC 2.7.1.56)	+	+	+	+	+	+
Carbohydrates	Monosaccharides	Fructose utilization	1-phosphofructokinase (EC 2.7.1.56)	+	+	+	+	+	+
Cofactors, Vitamins, Prosthetic Groups, Pigments	Quinone cofactors	Menaquinone and Phylloquinone Biosynthesis	1,4-dihydroxy-2-naphthoate polyprenyltransferase (EC 2.5.1.74)			+	+
Cofactors, Vitamins, Prosthetic Groups, Pigments	Quinone cofactors	Menaquinone and Phylloquinone Biosynthesis	1,4-dihydroxy-2-naphthoate polyprenyltransferase (EC 2.5.1.74)			+	+
Protein Metabolism	Protein biosynthesis	Ribosome biogenesis bacterial	16S rRNA processing protein RimM	+	+	+	+	+	+
Protein Metabolism	Protein biosynthesis	Ribosome biogenesis bacterial	16S rRNA processing protein RimM	+	+	+	+	+	+
Protein Metabolism	Protein biosynthesis	Ribosome biogenesis bacterial	16S rRNA processing protein RimM	+	+	+	+	+	+
Protein Metabolism	Protein biosynthesis	Ribosome biogenesis bacterial	16S rRNA processing protein RimM	+	+	+	+	+	+
Protein Metabolism	Protein biosynthesis	Ribosome biogenesis bacterial	16S rRNA processing protein RimM	+	+	+	+	+	+
Protein Metabolism	Protein biosynthesis	Ribosome biogenesis bacterial	16S rRNA processing protein RimM	+	+	+	+	+	+
Carbohydrates	Organic acids	Citrate Metabolism, Transport, and Regulation	2-(5''-triphosphoribosyl)-3'-dephosphocoenzyme-A synthase (EC 2.7.8.25)	+	+	+	+	+
Carbohydrates	Organic acids	Citrate Metabolism, Transport, and Regulation	2-(5''-triphosphoribosyl)-3'-dephosphocoenzyme-A synthase (EC 2.7.8.25)	+	+	+	+	+
Carbohydrates	Organic acids	Citrate Metabolism, Transport, and Regulation	2-(5''-triphosphoribosyl)-3'-dephosphocoenzyme-A synthase (EC 2.7.8.25)	+	+	+	+	+
Carbohydrates	Organic acids	Citrate Metabolism, Transport, and Regulation	2-(5''-triphosphoribosyl)-3'-dephosphocoenzyme-A synthase (EC 2.7.8.25)	+	+	+	+	+
Carbohydrates	Organic acids	Citrate Metabolism, Transport, and Regulation	2-(5''-triphosphoribosyl)-3'-dephosphocoenzyme-A synthase (EC 2.7.8.25)	+	+	+	+	+
Amino Acids and Derivatives	Aromatic amino acids and derivatives	Chorismate Synthesis	2-amino-3,7-dideoxy-D-threo-hept-6-ulosonate synthase (EC 2.5.1.-)						+
Amino Acids and Derivatives	Aromatic amino acids and derivatives	Common Pathway For Synthesis of Aromatic Compounds (DAHP synthase to chorismate)	2-amino-3,7-dideoxy-D-threo-hept-6-ulosonate synthase (EC 2.5.1.-)						+
Cofactors, Vitamins, Prosthetic Groups, Pigments	Folate and pterines	Folate Biosynthesis	2-amino-4-hydroxy-6-hydroxymethyldihydropteridine pyrophosphokinase (EC 2.7.6.3)	+	+	+	+	+	+
Cofactors, Vitamins, Prosthetic Groups, Pigments	Folate and pterines	Folate Biosynthesis	2-amino-4-hydroxy-6-hydroxymethyldihydropteridine pyrophosphokinase (EC 2.7.6.3)	+	+	+	+	+	+
Cofactors, Vitamins, Prosthetic Groups, Pigments	Folate and pterines	Folate Biosynthesis	2-amino-4-hydroxy-6-hydroxymethyldihydropteridine pyrophosphokinase (EC 2.7.6.3)	+	+	+	+	+	+
Cofactors, Vitamins, Prosthetic Groups, Pigments	Folate and pterines	Folate Biosynthesis	2-amino-4-hydroxy-6-hydroxymethyldihydropteridine pyrophosphokinase (EC 2.7.6.3)	+	+	+	+	+	+
Cofactors, Vitamins, Prosthetic Groups, Pigments	Folate and pterines	Folate Biosynthesis	2-amino-4-hydroxy-6-hydroxymethyldihydropteridine pyrophosphokinase (EC 2.7.6.3)	+	+	+	+	+	+
Cofactors, Vitamins, Prosthetic Groups, Pigments	Folate and pterines	Folate Biosynthesis	2-amino-4-hydroxy-6-hydroxymethyldihydropteridine pyrophosphokinase (EC 2.7.6.3)	+	+	+	+	+	+
Cofactors, Vitamins, Prosthetic Groups, Pigments	Folate and pterines	Folate biosynthesis cluster	2-amino-4-hydroxy-6-hydroxymethyldihydropteridine pyrophosphokinase (EC 2.7.6.3)	+	+	+	+	+	+
Cofactors, Vitamins, Prosthetic Groups, Pigments	Folate and pterines	Folate biosynthesis cluster	2-amino-4-hydroxy-6-hydroxymethyldihydropteridine pyrophosphokinase (EC 2.7.6.3)	+	+	+	+	+	+
Cofactors, Vitamins, Prosthetic Groups, Pigments	Folate and pterines	Folate biosynthesis cluster	2-amino-4-hydroxy-6-hydroxymethyldihydropteridine pyrophosphokinase (EC 2.7.6.3)	+	+	+	+	+	+
Cofactors, Vitamins, Prosthetic Groups, Pigments	Folate and pterines	Folate biosynthesis cluster	2-amino-4-hydroxy-6-hydroxymethyldihydropteridine pyrophosphokinase (EC 2.7.6.3)	+	+	+	+	+	+
Cofactors, Vitamins, Prosthetic Groups, Pigments	Folate and pterines	Folate biosynthesis cluster	2-amino-4-hydroxy-6-hydroxymethyldihydropteridine pyrophosphokinase (EC 2.7.6.3)	+	+	+	+	+	+
Cofactors, Vitamins, Prosthetic Groups, Pigments	Folate and pterines	Folate biosynthesis cluster	2-amino-4-hydroxy-6-hydroxymethyldihydropteridine pyrophosphokinase (EC 2.7.6.3)	+	+	+	+	+	+
Fatty Acids, Lipids, and Isoprenoids	Isoprenoids	Isoprenoid Biosynthesis	2-C-methyl-D-erythritol 2,4-cyclodiphosphate synthase (EC 4.6.1.12)	+	+	+	+	+	+
Fatty Acids, Lipids, and Isoprenoids	Isoprenoids	Isoprenoid Biosynthesis	2-C-methyl-D-erythritol 2,4-cyclodiphosphate synthase (EC 4.6.1.12)	+	+	+	+	+	+
Fatty Acids, Lipids, and Isoprenoids	Isoprenoids	Isoprenoid Biosynthesis	2-C-methyl-D-erythritol 2,4-cyclodiphosphate synthase (EC 4.6.1.12)	+	+	+	+	+	+
Fatty Acids, Lipids, and Isoprenoids	Isoprenoids	Isoprenoid Biosynthesis	2-C-methyl-D-erythritol 2,4-cyclodiphosphate synthase (EC 4.6.1.12)	+	+	+	+	+	+
Fatty Acids, Lipids, and Isoprenoids	Isoprenoids	Isoprenoid Biosynthesis	2-C-methyl-D-erythritol 2,4-cyclodiphosphate synthase (EC 4.6.1.12)	+	+	+	+	+	+
Fatty Acids, Lipids, and Isoprenoids	Isoprenoids	Isoprenoid Biosynthesis	2-C-methyl-D-erythritol 2,4-cyclodiphosphate synthase (EC 4.6.1.12)	+	+	+	+	+	+
Fatty Acids, Lipids, and Isoprenoids	Isoprenoids	Nonmevalonate Branch of Isoprenoid Biosynthesis	2-C-methyl-D-erythritol 2,4-cyclodiphosphate synthase (EC 4.6.1.12)	+	+	+	+	+	+
Fatty Acids, Lipids, and Isoprenoids	Isoprenoids	Nonmevalonate Branch of Isoprenoid Biosynthesis	2-C-methyl-D-erythritol 2,4-cyclodiphosphate synthase (EC 4.6.1.12)	+	+	+	+	+	+
Fatty Acids, Lipids, and Isoprenoids	Isoprenoids	Nonmevalonate Branch of Isoprenoid Biosynthesis	2-C-methyl-D-erythritol 2,4-cyclodiphosphate synthase (EC 4.6.1.12)	+	+	+	+	+	+
Fatty Acids, Lipids, and Isoprenoids	Isoprenoids	Nonmevalonate Branch of Isoprenoid Biosynthesis	2-C-methyl-D-erythritol 2,4-cyclodiphosphate synthase (EC 4.6.1.12)	+	+	+	+	+	+
Fatty Acids, Lipids, and Isoprenoids	Isoprenoids	Nonmevalonate Branch of Isoprenoid Biosynthesis	2-C-methyl-D-erythritol 2,4-cyclodiphosphate synthase (EC 4.6.1.12)	+	+	+	+	+	+
Fatty Acids, Lipids, and Isoprenoids	Isoprenoids	Nonmevalonate Branch of Isoprenoid Biosynthesis	2-C-methyl-D-erythritol 2,4-cyclodiphosphate synthase (EC 4.6.1.12)	+	+	+	+	+	+
Fatty Acids, Lipids, and Isoprenoids	Isoprenoids	Isoprenoid Biosynthesis	2-C-methyl-D-erythritol 4-phosphate cytidylyltransferase (EC 2.7.7.60)	+	+	+	+	+	+
Fatty Acids, Lipids, and Isoprenoids	Isoprenoids	Isoprenoid Biosynthesis	2-C-methyl-D-erythritol 4-phosphate cytidylyltransferase (EC 2.7.7.60)	+	+	+	+	+	+
Fatty Acids, Lipids, and Isoprenoids	Isoprenoids	Isoprenoid Biosynthesis	2-C-methyl-D-erythritol 4-phosphate cytidylyltransferase (EC 2.7.7.60)	+	+	+	+	+	+
Fatty Acids, Lipids, and Isoprenoids	Isoprenoids	Isoprenoid Biosynthesis	2-C-methyl-D-erythritol 4-phosphate cytidylyltransferase (EC 2.7.7.60)	+	+	+	+	+	+
Fatty Acids, Lipids, and Isoprenoids	Isoprenoids	Isoprenoid Biosynthesis	2-C-methyl-D-erythritol 4-phosphate cytidylyltransferase (EC 2.7.7.60)	+	+	+	+	+	+
Fatty Acids, Lipids, and Isoprenoids	Isoprenoids	Isoprenoid Biosynthesis	2-C-methyl-D-erythritol 4-phosphate cytidylyltransferase (EC 2.7.7.60)	+	+	+	+	+	+
Fatty Acids, Lipids, and Isoprenoids	Isoprenoids	Nonmevalonate Branch of Isoprenoid Biosynthesis	2-C-methyl-D-erythritol 4-phosphate cytidylyltransferase (EC 2.7.7.60)	+	+	+	+	+	+
Fatty Acids, Lipids, and Isoprenoids	Isoprenoids	Nonmevalonate Branch of Isoprenoid Biosynthesis	2-C-methyl-D-erythritol 4-phosphate cytidylyltransferase (EC 2.7.7.60)	+	+	+	+	+	+
Fatty Acids, Lipids, and Isoprenoids	Isoprenoids	Nonmevalonate Branch of Isoprenoid Biosynthesis	2-C-methyl-D-erythritol 4-phosphate cytidylyltransferase (EC 2.7.7.60)	+	+	+	+	+	+
Fatty Acids, Lipids, and Isoprenoids	Isoprenoids	Nonmevalonate Branch of Isoprenoid Biosynthesis	2-C-methyl-D-erythritol 4-phosphate cytidylyltransferase (EC 2.7.7.60)	+	+	+	+	+	+
Fatty Acids, Lipids, and Isoprenoids	Isoprenoids	Nonmevalonate Branch of Isoprenoid Biosynthesis	2-C-methyl-D-erythritol 4-phosphate cytidylyltransferase (EC 2.7.7.60)	+	+	+	+	+	+
Fatty Acids, Lipids, and Isoprenoids	Isoprenoids	Nonmevalonate Branch of Isoprenoid Biosynthesis	2-C-methyl-D-erythritol 4-phosphate cytidylyltransferase (EC 2.7.7.60)	+	+	+	+	+	+
Carbohydrates	Monosaccharides	D-galactonate catabolism	2-dehydro-3-deoxygalactonokinase (EC 2.7.1.58)						+
Carbohydrates	Monosaccharides	D-galactarate, D-glucarate and D-glycerate catabolism	2-dehydro-3-deoxyglucarate aldolase (EC 4.1.2.20)	+		+			+
Carbohydrates	Monosaccharides	D-galactarate, D-glucarate and D-glycerate catabolism	2-dehydro-3-deoxyglucarate aldolase (EC 4.1.2.20)	+		+			+
Carbohydrates	Monosaccharides	D-galactarate, D-glucarate and D-glycerate catabolism	2-dehydro-3-deoxyglucarate aldolase (EC 4.1.2.20)	+		+			+
Carbohydrates	Monosaccharides	D-galactarate, D-glucarate and D-glycerate catabolism - gjo	2-dehydro-3-deoxyglucarate aldolase (EC 4.1.2.20)	+		+			+
Carbohydrates	Monosaccharides	D-galactarate, D-glucarate and D-glycerate catabolism - gjo	2-dehydro-3-deoxyglucarate aldolase (EC 4.1.2.20)	+		+			+
Carbohydrates	Monosaccharides	D-galactarate, D-glucarate and D-glycerate catabolism - gjo	2-dehydro-3-deoxyglucarate aldolase (EC 4.1.2.20)	+		+			+
Carbohydrates	Organic acids	Glycerate metabolism	2-dehydro-3-deoxyglucarate aldolase (EC 4.1.2.20)	+		+			+
Carbohydrates	Organic acids	Glycerate metabolism	2-dehydro-3-deoxyglucarate aldolase (EC 4.1.2.20)	+		+			+
Carbohydrates	Organic acids	Glycerate metabolism	2-dehydro-3-deoxyglucarate aldolase (EC 4.1.2.20)	+		+			+
Carbohydrates	Monosaccharides	D-Galacturonate and D-Glucuronate Utilization	2-dehydro-3-deoxygluconate kinase (EC 2.7.1.45)			+			+
Carbohydrates	Monosaccharides	D-Galacturonate and D-Glucuronate Utilization	2-dehydro-3-deoxygluconate kinase (EC 2.7.1.45)			+			+
Carbohydrates	Monosaccharides	D-gluconate and ketogluconates metabolism	2-dehydro-3-deoxygluconate kinase (EC 2.7.1.45)			+			+
Carbohydrates	Monosaccharides	D-gluconate and ketogluconates metabolism	2-dehydro-3-deoxygluconate kinase (EC 2.7.1.45)			+			+
Carbohydrates	Central carbohydrate metabolism	Entner-Doudoroff Pathway	2-dehydro-3-deoxygluconate kinase (EC 2.7.1.45)			+			+
Carbohydrates	Monosaccharides	D-galactonate catabolism	2-dehydro-3-deoxyphosphogalactonate aldolase (EC 4.1.2.21)						+
Carbohydrates	Monosaccharides	D-Galacturonate and D-Glucuronate Utilization	2-dehydro-3-deoxyphosphogluconate aldolase (EC 4.1.2.14)			+	+		+
Carbohydrates	Monosaccharides	D-Galacturonate and D-Glucuronate Utilization	2-dehydro-3-deoxyphosphogluconate aldolase (EC 4.1.2.14)			+	+		+
Carbohydrates	Central carbohydrate metabolism	Entner-Doudoroff Pathway	2-dehydro-3-deoxyphosphogluconate aldolase (EC 4.1.2.14)			+	+		+
Carbohydrates	Central carbohydrate metabolism	Entner-Doudoroff Pathway	2-dehydro-3-deoxyphosphogluconate aldolase (EC 4.1.2.14)			+	+		+
Cofactors, Vitamins, Prosthetic Groups, Pigments	Coenzyme A	Coenzyme A Biosynthesis	2-dehydropantoate 2-reductase (EC 1.1.1.169)				+
Carbohydrates	Monosaccharides	D-Galacturonate and D-Glucuronate Utilization	2-deoxy-D-gluconate 3-dehydrogenase (EC 1.1.1.125)			+			+
Carbohydrates	Monosaccharides	D-Galacturonate and D-Glucuronate Utilization	2-deoxy-D-gluconate 3-dehydrogenase (EC 1.1.1.125)			+			+
DNA Metabolism	DNA repair	2-phosphoglycolate salvage	2-deoxyglucose-6-phosphate hydrolase YniC				+		+
DNA Metabolism	DNA repair	2-phosphoglycolate salvage	2-deoxyglucose-6-phosphate hydrolase YniC				+		+
Cofactors, Vitamins, Prosthetic Groups, Pigments	Quinone cofactors	Menaquinone and Phylloquinone Biosynthesis	2-heptaprenyl-1,4-naphthoquinone methyltransferase (EC 2.1.1.163)				+
Carbohydrates	Monosaccharides	D-galactarate, D-glucarate and D-glycerate catabolism	2-hydroxy-3-oxopropionate reductase (EC 1.1.1.60)	+		+			+
Carbohydrates	Monosaccharides	D-galactarate, D-glucarate and D-glycerate catabolism	2-hydroxy-3-oxopropionate reductase (EC 1.1.1.60)	+		+			+
Carbohydrates	Monosaccharides	D-galactarate, D-glucarate and D-glycerate catabolism	2-hydroxy-3-oxopropionate reductase (EC 1.1.1.60)	+		+			+
Carbohydrates	Monosaccharides	D-galactarate, D-glucarate and D-glycerate catabolism - gjo	2-hydroxy-3-oxopropionate reductase (EC 1.1.1.60)	+		+			+
Carbohydrates	Monosaccharides	D-galactarate, D-glucarate and D-glycerate catabolism - gjo	2-hydroxy-3-oxopropionate reductase (EC 1.1.1.60)	+		+			+
Carbohydrates	Monosaccharides	D-galactarate, D-glucarate and D-glycerate catabolism - gjo	2-hydroxy-3-oxopropionate reductase (EC 1.1.1.60)	+		+			+
Carbohydrates	Organic acids	Glycerate metabolism	2-hydroxy-3-oxopropionate reductase (EC 1.1.1.60)	+		+			+
Carbohydrates	Organic acids	Glycerate metabolism	2-hydroxy-3-oxopropionate reductase (EC 1.1.1.60)	+		+			+
Carbohydrates	Organic acids	Glycerate metabolism	2-hydroxy-3-oxopropionate reductase (EC 1.1.1.60)	+		+			+
Amino Acids and Derivatives	Branched-chain amino acids	Branched-Chain Amino Acid Biosynthesis	2-isopropylmalate synthase (EC 2.3.3.13)	+	+	+	+	+	+
Amino Acids and Derivatives	Branched-chain amino acids	Branched-Chain Amino Acid Biosynthesis	2-isopropylmalate synthase (EC 2.3.3.13)	+	+	+	+	+	+
Amino Acids and Derivatives	Branched-chain amino acids	Branched-Chain Amino Acid Biosynthesis	2-isopropylmalate synthase (EC 2.3.3.13)	+	+	+	+	+	+
Amino Acids and Derivatives	Branched-chain amino acids	Branched-Chain Amino Acid Biosynthesis	2-isopropylmalate synthase (EC 2.3.3.13)	+	+	+	+	+	+
Amino Acids and Derivatives	Branched-chain amino acids	Branched-Chain Amino Acid Biosynthesis	2-isopropylmalate synthase (EC 2.3.3.13)	+	+	+	+	+	+
Amino Acids and Derivatives	Branched-chain amino acids	Branched-Chain Amino Acid Biosynthesis	2-isopropylmalate synthase (EC 2.3.3.13)	+	+	+	+	+	+
Amino Acids and Derivatives	Branched-chain amino acids	Leucine Biosynthesis	2-isopropylmalate synthase (EC 2.3.3.13)	+	+	+	+	+	+
Amino Acids and Derivatives	Branched-chain amino acids	Leucine Biosynthesis	2-isopropylmalate synthase (EC 2.3.3.13)	+	+	+	+	+	+
Amino Acids and Derivatives	Branched-chain amino acids	Leucine Biosynthesis	2-isopropylmalate synthase (EC 2.3.3.13)	+	+	+	+	+	+
Amino Acids and Derivatives	Branched-chain amino acids	Leucine Biosynthesis	2-isopropylmalate synthase (EC 2.3.3.13)	+	+	+	+	+	+
Amino Acids and Derivatives	Branched-chain amino acids	Leucine Biosynthesis	2-isopropylmalate synthase (EC 2.3.3.13)	+	+	+	+	+	+
Amino Acids and Derivatives	Branched-chain amino acids	Leucine Biosynthesis	2-isopropylmalate synthase (EC 2.3.3.13)	+	+	+	+	+	+
Amino Acids and Derivatives	Aromatic amino acids and derivatives	Chorismate Synthesis	2-keto-3-deoxy-D-arabino-heptulosonate-7-phosphate synthase I alpha (EC 2.5.1.54)	+	+	+	+	+	+
Amino Acids and Derivatives	Aromatic amino acids and derivatives	Chorismate Synthesis	2-keto-3-deoxy-D-arabino-heptulosonate-7-phosphate synthase I alpha (EC 2.5.1.54)	+	+	+	+	+	+
Amino Acids and Derivatives	Aromatic amino acids and derivatives	Chorismate Synthesis	2-keto-3-deoxy-D-arabino-heptulosonate-7-phosphate synthase I alpha (EC 2.5.1.54)	+	+	+	+	+	+
Amino Acids and Derivatives	Aromatic amino acids and derivatives	Chorismate Synthesis	2-keto-3-deoxy-D-arabino-heptulosonate-7-phosphate synthase I alpha (EC 2.5.1.54)	+	+	+	+	+	+
Amino Acids and Derivatives	Aromatic amino acids and derivatives	Chorismate Synthesis	2-keto-3-deoxy-D-arabino-heptulosonate-7-phosphate synthase I alpha (EC 2.5.1.54)	+	+	+	+	+	+
Amino Acids and Derivatives	Aromatic amino acids and derivatives	Chorismate Synthesis	2-keto-3-deoxy-D-arabino-heptulosonate-7-phosphate synthase I alpha (EC 2.5.1.54)	+	+	+	+	+	+
Amino Acids and Derivatives	Aromatic amino acids and derivatives	Common Pathway For Synthesis of Aromatic Compounds (DAHP synthase to chorismate)	2-keto-3-deoxy-D-arabino-heptulosonate-7-phosphate synthase I alpha (EC 2.5.1.54)	+	+	+	+	+	+
Amino Acids and Derivatives	Aromatic amino acids and derivatives	Common Pathway For Synthesis of Aromatic Compounds (DAHP synthase to chorismate)	2-keto-3-deoxy-D-arabino-heptulosonate-7-phosphate synthase I alpha (EC 2.5.1.54)	+	+	+	+	+	+
Amino Acids and Derivatives	Aromatic amino acids and derivatives	Common Pathway For Synthesis of Aromatic Compounds (DAHP synthase to chorismate)	2-keto-3-deoxy-D-arabino-heptulosonate-7-phosphate synthase I alpha (EC 2.5.1.54)	+	+	+	+	+	+
Amino Acids and Derivatives	Aromatic amino acids and derivatives	Common Pathway For Synthesis of Aromatic Compounds (DAHP synthase to chorismate)	2-keto-3-deoxy-D-arabino-heptulosonate-7-phosphate synthase I alpha (EC 2.5.1.54)	+	+	+	+	+	+
Amino Acids and Derivatives	Aromatic amino acids and derivatives	Common Pathway For Synthesis of Aromatic Compounds (DAHP synthase to chorismate)	2-keto-3-deoxy-D-arabino-heptulosonate-7-phosphate synthase I alpha (EC 2.5.1.54)	+	+	+	+	+	+
Amino Acids and Derivatives	Aromatic amino acids and derivatives	Common Pathway For Synthesis of Aromatic Compounds (DAHP synthase to chorismate)	2-keto-3-deoxy-D-arabino-heptulosonate-7-phosphate synthase I alpha (EC 2.5.1.54)	+	+	+	+	+	+
Carbohydrates	Monosaccharides	D-Galacturonate and D-Glucuronate Utilization	2-keto-3-deoxygluconate permease (KDG permease)						+
Carbohydrates	Monosaccharides	2-Ketogluconate Utilization	2-ketogluconate kinase (EC 2.7.1.13)				+		+
Carbohydrates	Monosaccharides	2-Ketogluconate Utilization	2-ketogluconate kinase (EC 2.7.1.13)				+		+
Carbohydrates	Monosaccharides	D-gluconate and ketogluconates metabolism	2-ketogluconate kinase (EC 2.7.1.13)				+		+
Carbohydrates	Monosaccharides	2-Ketogluconate Utilization	2-ketogluconate transporter						+
Carbohydrates	Monosaccharides	2-Ketogluconate Utilization	2-ketogluconate utilization repressor PtxS				+		+
Carbohydrates	Monosaccharides	2-Ketogluconate Utilization	2-ketogluconate utilization repressor PtxS				+		+
Cofactors, Vitamins, Prosthetic Groups, Pigments	Quinone cofactors	Ubiquinone Biosynthesis	2-octaprenyl-3-methyl-6-methoxy-1,4-benzoquinol hydroxylase (EC 1.14.13.-)				+
Cofactors, Vitamins, Prosthetic Groups, Pigments	Quinone cofactors	Ubiquinone Biosynthesis - gjo	2-octaprenyl-3-methyl-6-methoxy-1,4-benzoquinol hydroxylase (EC 1.14.13.-)				+
Carbohydrates	Central carbohydrate metabolism	Entner-Doudoroff Pathway	2,3-bisphosphoglycerate-independent phosphoglycerate mutase (EC 5.4.2.1)	+	+		+	+	+
Carbohydrates	Central carbohydrate metabolism	Entner-Doudoroff Pathway	2,3-bisphosphoglycerate-independent phosphoglycerate mutase (EC 5.4.2.1)	+	+		+	+	+
Carbohydrates	Central carbohydrate metabolism	Glycolysis and Gluconeogenesis	2,3-bisphosphoglycerate-independent phosphoglycerate mutase (EC 5.4.2.1)	+	+		+	+	+
Carbohydrates	Central carbohydrate metabolism	Glycolysis and Gluconeogenesis	2,3-bisphosphoglycerate-independent phosphoglycerate mutase (EC 5.4.2.1)	+	+		+	+	+
Carbohydrates	Central carbohydrate metabolism	Glycolysis and Gluconeogenesis	2,3-bisphosphoglycerate-independent phosphoglycerate mutase (EC 5.4.2.1)	+	+		+	+	+
Carbohydrates	Central carbohydrate metabolism	Glycolysis and Gluconeogenesis	2,3-bisphosphoglycerate-independent phosphoglycerate mutase (EC 5.4.2.1)	+	+		+	+	+
Carbohydrates	Central carbohydrate metabolism	Glycolysis and Gluconeogenesis	2,3-bisphosphoglycerate-independent phosphoglycerate mutase (EC 5.4.2.1)	+	+		+	+	+
Miscellaneous	Miscellaneous - no subcategory	Phosphoglycerate mutase protein family	2,3-bisphosphoglycerate-independent phosphoglycerate mutase (EC 5.4.2.1)	+	+		+	+	+
Miscellaneous	Miscellaneous - no subcategory	Phosphoglycerate mutase protein family	2,3-bisphosphoglycerate-independent phosphoglycerate mutase (EC 5.4.2.1)	+	+		+	+	+
Miscellaneous	Miscellaneous - no subcategory	Phosphoglycerate mutase protein family	2,3-bisphosphoglycerate-independent phosphoglycerate mutase (EC 5.4.2.1)	+	+		+	+	+
Miscellaneous	Miscellaneous - no subcategory	Phosphoglycerate mutase protein family	2,3-bisphosphoglycerate-independent phosphoglycerate mutase (EC 5.4.2.1)	+	+		+	+	+
Miscellaneous	Miscellaneous - no subcategory	Phosphoglycerate mutase protein family	2,3-bisphosphoglycerate-independent phosphoglycerate mutase (EC 5.4.2.1)	+	+		+	+	+
Amino Acids and Derivatives	Lysine, threonine, methionine, and cysteine	Lysine Biosynthesis DAP Pathway	2,3,4,5-tetrahydropyridine-2,6-dicarboxylate N-succinyltransferase (EC 2.3.1.117)	+	+	+	+	+	+
Amino Acids and Derivatives	Lysine, threonine, methionine, and cysteine	Lysine Biosynthesis DAP Pathway	2,3,4,5-tetrahydropyridine-2,6-dicarboxylate N-succinyltransferase (EC 2.3.1.117)	+	+	+	+	+	+
Amino Acids and Derivatives	Lysine, threonine, methionine, and cysteine	Lysine Biosynthesis DAP Pathway	2,3,4,5-tetrahydropyridine-2,6-dicarboxylate N-succinyltransferase (EC 2.3.1.117)	+	+	+	+	+	+
Amino Acids and Derivatives	Lysine, threonine, methionine, and cysteine	Lysine Biosynthesis DAP Pathway	2,3,4,5-tetrahydropyridine-2,6-dicarboxylate N-succinyltransferase (EC 2.3.1.117)	+	+	+	+	+	+
Amino Acids and Derivatives	Lysine, threonine, methionine, and cysteine	Lysine Biosynthesis DAP Pathway	2,3,4,5-tetrahydropyridine-2,6-dicarboxylate N-succinyltransferase (EC 2.3.1.117)	+	+	+	+	+	+
Amino Acids and Derivatives	Lysine, threonine, methionine, and cysteine	Lysine Biosynthesis DAP Pathway	2,3,4,5-tetrahydropyridine-2,6-dicarboxylate N-succinyltransferase (EC 2.3.1.117)	+	+	+	+	+	+
Amino Acids and Derivatives	Lysine, threonine, methionine, and cysteine	Lysine Biosynthesis DAP Pathway, GJO scratch	2,3,4,5-tetrahydropyridine-2,6-dicarboxylate N-succinyltransferase (EC 2.3.1.117)	+	+	+	+	+	+
Amino Acids and Derivatives	Lysine, threonine, methionine, and cysteine	Lysine Biosynthesis DAP Pathway, GJO scratch	2,3,4,5-tetrahydropyridine-2,6-dicarboxylate N-succinyltransferase (EC 2.3.1.117)	+	+	+	+	+	+
Amino Acids and Derivatives	Lysine, threonine, methionine, and cysteine	Lysine Biosynthesis DAP Pathway, GJO scratch	2,3,4,5-tetrahydropyridine-2,6-dicarboxylate N-succinyltransferase (EC 2.3.1.117)	+	+	+	+	+	+
Amino Acids and Derivatives	Lysine, threonine, methionine, and cysteine	Lysine Biosynthesis DAP Pathway, GJO scratch	2,3,4,5-tetrahydropyridine-2,6-dicarboxylate N-succinyltransferase (EC 2.3.1.117)	+	+	+	+	+	+
Amino Acids and Derivatives	Lysine, threonine, methionine, and cysteine	Lysine Biosynthesis DAP Pathway, GJO scratch	2,3,4,5-tetrahydropyridine-2,6-dicarboxylate N-succinyltransferase (EC 2.3.1.117)	+	+	+	+	+	+
Amino Acids and Derivatives	Lysine, threonine, methionine, and cysteine	Lysine Biosynthesis DAP Pathway, GJO scratch	2,3,4,5-tetrahydropyridine-2,6-dicarboxylate N-succinyltransferase (EC 2.3.1.117)	+	+	+	+	+	+
Nucleosides and Nucleotides	Purines	Purine conversions	2',3'-cyclic-nucleotide 2'-phosphodiesterase (EC 3.1.4.16)	+	+	+		+
Nucleosides and Nucleotides	Purines	Purine conversions	2',3'-cyclic-nucleotide 2'-phosphodiesterase (EC 3.1.4.16)	+	+	+		+
Nucleosides and Nucleotides	Purines	Purine conversions	2',3'-cyclic-nucleotide 2'-phosphodiesterase (EC 3.1.4.16)	+	+	+		+
Nucleosides and Nucleotides	Purines	Purine conversions	2',3'-cyclic-nucleotide 2'-phosphodiesterase (EC 3.1.4.16)	+	+	+		+
Nucleosides and Nucleotides	Pyrimidines	pyrimidine conversions	2',3'-cyclic-nucleotide 2'-phosphodiesterase (EC 3.1.4.16)	+	+	+		+
Nucleosides and Nucleotides	Pyrimidines	pyrimidine conversions	2',3'-cyclic-nucleotide 2'-phosphodiesterase (EC 3.1.4.16)	+	+	+		+
Nucleosides and Nucleotides	Pyrimidines	pyrimidine conversions	2',3'-cyclic-nucleotide 2'-phosphodiesterase (EC 3.1.4.16)	+	+	+		+
Nucleosides and Nucleotides	Pyrimidines	pyrimidine conversions	2',3'-cyclic-nucleotide 2'-phosphodiesterase (EC 3.1.4.16)	+	+	+		+
RNA Metabolism	RNA processing and modification	RNA methylation	23S rRNA (guanine-N-2-) -methyltransferase rlmL EC 2.1.1.-)	+	+	+	+	+	+
RNA Metabolism	RNA processing and modification	RNA methylation	23S rRNA (guanine-N-2-) -methyltransferase rlmL EC 2.1.1.-)	+	+	+	+	+	+
RNA Metabolism	RNA processing and modification	RNA methylation	23S rRNA (guanine-N-2-) -methyltransferase rlmL EC 2.1.1.-)	+	+	+	+	+	+
RNA Metabolism	RNA processing and modification	RNA methylation	23S rRNA (guanine-N-2-) -methyltransferase rlmL EC 2.1.1.-)	+	+	+	+	+	+
RNA Metabolism	RNA processing and modification	RNA methylation	23S rRNA (guanine-N-2-) -methyltransferase rlmL EC 2.1.1.-)	+	+	+	+	+	+
RNA Metabolism	RNA processing and modification	RNA methylation	23S rRNA (guanine-N-2-) -methyltransferase rlmL EC 2.1.1.-)	+	+	+	+	+	+
RNA Metabolism	RNA processing and modification	RNA methylation	23S rRNA (guanosine-2'-O-) -methyltransferase rlmB (EC 2.1.1.-)	+	+	+	+	+	+
RNA Metabolism	RNA processing and modification	RNA methylation	23S rRNA (guanosine-2'-O-) -methyltransferase rlmB (EC 2.1.1.-)	+	+	+	+	+	+
RNA Metabolism	RNA processing and modification	RNA methylation	23S rRNA (guanosine-2'-O-) -methyltransferase rlmB (EC 2.1.1.-)	+	+	+	+	+	+
RNA Metabolism	RNA processing and modification	RNA methylation	23S rRNA (guanosine-2'-O-) -methyltransferase rlmB (EC 2.1.1.-)	+	+	+	+	+	+
RNA Metabolism	RNA processing and modification	RNA methylation	23S rRNA (guanosine-2'-O-) -methyltransferase rlmB (EC 2.1.1.-)	+	+	+	+	+	+
RNA Metabolism	RNA processing and modification	RNA methylation	23S rRNA (guanosine-2'-O-) -methyltransferase rlmB (EC 2.1.1.-)	+	+	+	+	+	+
RNA Metabolism	RNA processing and modification	RNA methylation	23S rRNA (Uracil-5-) -methyltransferase RumA (EC 2.1.1.-)	+	+	+	+	+	+
RNA Metabolism	RNA processing and modification	RNA methylation	23S rRNA (Uracil-5-) -methyltransferase RumA (EC 2.1.1.-)	+	+	+	+	+	+
RNA Metabolism	RNA processing and modification	RNA methylation	23S rRNA (Uracil-5-) -methyltransferase RumA (EC 2.1.1.-)	+	+	+	+	+	+
RNA Metabolism	RNA processing and modification	RNA methylation	23S rRNA (Uracil-5-) -methyltransferase RumA (EC 2.1.1.-)	+	+	+	+	+	+
RNA Metabolism	RNA processing and modification	RNA methylation	23S rRNA (Uracil-5-) -methyltransferase RumA (EC 2.1.1.-)	+	+	+	+	+	+
RNA Metabolism	RNA processing and modification	RNA methylation	23S rRNA (Uracil-5-) -methyltransferase RumA (EC 2.1.1.-)	+	+	+	+	+	+
RNA Metabolism	RNA processing and modification	RNA methylation	23S rRNA (Uracil-5-) -methyltransferase rumB (EC 2.1.1.-)	+	+	+	+	+	+
RNA Metabolism	RNA processing and modification	RNA methylation	23S rRNA (Uracil-5-) -methyltransferase rumB (EC 2.1.1.-)	+	+	+	+	+	+
RNA Metabolism	RNA processing and modification	RNA methylation	23S rRNA (Uracil-5-) -methyltransferase rumB (EC 2.1.1.-)	+	+	+	+	+	+
RNA Metabolism	RNA processing and modification	RNA methylation	23S rRNA (Uracil-5-) -methyltransferase rumB (EC 2.1.1.-)	+	+	+	+	+	+
RNA Metabolism	RNA processing and modification	RNA methylation	23S rRNA (Uracil-5-) -methyltransferase rumB (EC 2.1.1.-)	+	+	+	+	+	+
RNA Metabolism	RNA processing and modification	RNA methylation	23S rRNA (Uracil-5-) -methyltransferase rumB (EC 2.1.1.-)	+	+	+	+	+	+
Amino Acids and Derivatives	Aromatic amino acids and derivatives	Chorismate Synthesis	3-dehydroquinate dehydratase I (EC 4.2.1.10)	+	+	+	+	+	+
Amino Acids and Derivatives	Aromatic amino acids and derivatives	Chorismate Synthesis	3-dehydroquinate dehydratase I (EC 4.2.1.10)	+	+	+	+	+	+
Amino Acids and Derivatives	Aromatic amino acids and derivatives	Chorismate Synthesis	3-dehydroquinate dehydratase I (EC 4.2.1.10)	+	+	+	+	+	+
Amino Acids and Derivatives	Aromatic amino acids and derivatives	Chorismate Synthesis	3-dehydroquinate dehydratase I (EC 4.2.1.10)	+	+	+	+	+	+
Amino Acids and Derivatives	Aromatic amino acids and derivatives	Chorismate Synthesis	3-dehydroquinate dehydratase I (EC 4.2.1.10)	+	+	+	+	+	+
Amino Acids and Derivatives	Aromatic amino acids and derivatives	Chorismate Synthesis	3-dehydroquinate dehydratase I (EC 4.2.1.10)	+	+	+	+	+	+
Amino Acids and Derivatives	Aromatic amino acids and derivatives	Common Pathway For Synthesis of Aromatic Compounds (DAHP synthase to chorismate)	3-dehydroquinate dehydratase I (EC 4.2.1.10)	+	+	+	+	+	+
Amino Acids and Derivatives	Aromatic amino acids and derivatives	Common Pathway For Synthesis of Aromatic Compounds (DAHP synthase to chorismate)	3-dehydroquinate dehydratase I (EC 4.2.1.10)	+	+	+	+	+	+
Amino Acids and Derivatives	Aromatic amino acids and derivatives	Common Pathway For Synthesis of Aromatic Compounds (DAHP synthase to chorismate)	3-dehydroquinate dehydratase I (EC 4.2.1.10)	+	+	+	+	+	+
Amino Acids and Derivatives	Aromatic amino acids and derivatives	Common Pathway For Synthesis of Aromatic Compounds (DAHP synthase to chorismate)	3-dehydroquinate dehydratase I (EC 4.2.1.10)	+	+	+	+	+	+
Amino Acids and Derivatives	Aromatic amino acids and derivatives	Common Pathway For Synthesis of Aromatic Compounds (DAHP synthase to chorismate)	3-dehydroquinate dehydratase I (EC 4.2.1.10)	+	+	+	+	+	+
Amino Acids and Derivatives	Aromatic amino acids and derivatives	Common Pathway For Synthesis of Aromatic Compounds (DAHP synthase to chorismate)	3-dehydroquinate dehydratase I (EC 4.2.1.10)	+	+	+	+	+	+
Metabolism of Aromatic Compounds	Peripheral pathways for catabolism of aromatic compounds	Quinate degradation	3-dehydroquinate dehydratase I (EC 4.2.1.10)	+	+	+	+	+	+
Metabolism of Aromatic Compounds	Peripheral pathways for catabolism of aromatic compounds	Quinate degradation	3-dehydroquinate dehydratase I (EC 4.2.1.10)	+	+	+	+	+	+
Metabolism of Aromatic Compounds	Peripheral pathways for catabolism of aromatic compounds	Quinate degradation	3-dehydroquinate dehydratase I (EC 4.2.1.10)	+	+	+	+	+	+
Metabolism of Aromatic Compounds	Peripheral pathways for catabolism of aromatic compounds	Quinate degradation	3-dehydroquinate dehydratase I (EC 4.2.1.10)	+	+	+	+	+	+
Metabolism of Aromatic Compounds	Peripheral pathways for catabolism of aromatic compounds	Quinate degradation	3-dehydroquinate dehydratase I (EC 4.2.1.10)	+	+	+	+	+	+
Metabolism of Aromatic Compounds	Peripheral pathways for catabolism of aromatic compounds	Quinate degradation	3-dehydroquinate dehydratase I (EC 4.2.1.10)	+	+	+	+	+	+
Amino Acids and Derivatives	Aromatic amino acids and derivatives	Chorismate Synthesis	3-dehydroquinate synthase (EC 4.2.3.4)	+	+	+	+	+	+
Amino Acids and Derivatives	Aromatic amino acids and derivatives	Chorismate Synthesis	3-dehydroquinate synthase (EC 4.2.3.4)	+	+	+	+	+	+
Amino Acids and Derivatives	Aromatic amino acids and derivatives	Chorismate Synthesis	3-dehydroquinate synthase (EC 4.2.3.4)	+	+	+	+	+	+
Amino Acids and Derivatives	Aromatic amino acids and derivatives	Chorismate Synthesis	3-dehydroquinate synthase (EC 4.2.3.4)	+	+	+	+	+	+
Amino Acids and Derivatives	Aromatic amino acids and derivatives	Chorismate Synthesis	3-dehydroquinate synthase (EC 4.2.3.4)	+	+	+	+	+	+
Amino Acids and Derivatives	Aromatic amino acids and derivatives	Chorismate Synthesis	3-dehydroquinate synthase (EC 4.2.3.4)	+	+	+	+	+	+
Amino Acids and Derivatives	Aromatic amino acids and derivatives	Common Pathway For Synthesis of Aromatic Compounds (DAHP synthase to chorismate)	3-dehydroquinate synthase (EC 4.2.3.4)	+	+	+	+	+	+
Amino Acids and Derivatives	Aromatic amino acids and derivatives	Common Pathway For Synthesis of Aromatic Compounds (DAHP synthase to chorismate)	3-dehydroquinate synthase (EC 4.2.3.4)	+	+	+	+	+	+
Amino Acids and Derivatives	Aromatic amino acids and derivatives	Common Pathway For Synthesis of Aromatic Compounds (DAHP synthase to chorismate)	3-dehydroquinate synthase (EC 4.2.3.4)	+	+	+	+	+	+
Amino Acids and Derivatives	Aromatic amino acids and derivatives	Common Pathway For Synthesis of Aromatic Compounds (DAHP synthase to chorismate)	3-dehydroquinate synthase (EC 4.2.3.4)	+	+	+	+	+	+
Amino Acids and Derivatives	Aromatic amino acids and derivatives	Common Pathway For Synthesis of Aromatic Compounds (DAHP synthase to chorismate)	3-dehydroquinate synthase (EC 4.2.3.4)	+	+	+	+	+	+
Amino Acids and Derivatives	Aromatic amino acids and derivatives	Common Pathway For Synthesis of Aromatic Compounds (DAHP synthase to chorismate)	3-dehydroquinate synthase (EC 4.2.3.4)	+	+	+	+	+	+
Membrane Transport	Protein and nucleoprotein secretion system, Type IV	Type IV pilus	3-dehydroquinate synthase (EC 4.2.3.4)	+	+	+	+	+	+
Membrane Transport	Protein and nucleoprotein secretion system, Type IV	Type IV pilus	3-dehydroquinate synthase (EC 4.2.3.4)	+	+	+	+	+	+
Membrane Transport	Protein and nucleoprotein secretion system, Type IV	Type IV pilus	3-dehydroquinate synthase (EC 4.2.3.4)	+	+	+	+	+	+
Fatty Acids, Lipids, and Isoprenoids	Fatty acids	Fatty Acid Biosynthesis FASII	3-hydroxyacyl-[acyl-carrier-protein] dehydratase, FabA form (EC 4.2.1.59)	+	+	+	+	+	+
Fatty Acids, Lipids, and Isoprenoids	Fatty acids	Fatty Acid Biosynthesis FASII	3-hydroxyacyl-[acyl-carrier-protein] dehydratase, FabA form (EC 4.2.1.59)	+	+	+	+	+	+
Fatty Acids, Lipids, and Isoprenoids	Fatty acids	Fatty Acid Biosynthesis FASII	3-hydroxyacyl-[acyl-carrier-protein] dehydratase, FabA form (EC 4.2.1.59)	+	+	+	+	+	+
Fatty Acids, Lipids, and Isoprenoids	Fatty acids	Fatty Acid Biosynthesis FASII	3-hydroxyacyl-[acyl-carrier-protein] dehydratase, FabA form (EC 4.2.1.59)	+	+	+	+	+	+
Fatty Acids, Lipids, and Isoprenoids	Fatty acids	Fatty Acid Biosynthesis FASII	3-hydroxyacyl-[acyl-carrier-protein] dehydratase, FabA form (EC 4.2.1.59)	+	+	+	+	+	+
Fatty Acids, Lipids, and Isoprenoids	Fatty acids	Fatty Acid Biosynthesis FASII	3-hydroxyacyl-[acyl-carrier-protein] dehydratase, FabA form (EC 4.2.1.59)	+	+	+	+	+	+
Fatty Acids, Lipids, and Isoprenoids	Fatty acids	Fatty Acid Biosynthesis FASII	3-hydroxyacyl-[acyl-carrier-protein] dehydratase, FabZ form (EC 4.2.1.59)	+	+	+	+	+	+
Fatty Acids, Lipids, and Isoprenoids	Fatty acids	Fatty Acid Biosynthesis FASII	3-hydroxyacyl-[acyl-carrier-protein] dehydratase, FabZ form (EC 4.2.1.59)	+	+	+	+	+	+
Fatty Acids, Lipids, and Isoprenoids	Fatty acids	Fatty Acid Biosynthesis FASII	3-hydroxyacyl-[acyl-carrier-protein] dehydratase, FabZ form (EC 4.2.1.59)	+	+	+	+	+	+
Fatty Acids, Lipids, and Isoprenoids	Fatty acids	Fatty Acid Biosynthesis FASII	3-hydroxyacyl-[acyl-carrier-protein] dehydratase, FabZ form (EC 4.2.1.59)	+	+	+	+	+	+
Fatty Acids, Lipids, and Isoprenoids	Fatty acids	Fatty Acid Biosynthesis FASII	3-hydroxyacyl-[acyl-carrier-protein] dehydratase, FabZ form (EC 4.2.1.59)	+	+	+	+	+	+
Fatty Acids, Lipids, and Isoprenoids	Fatty acids	Fatty Acid Biosynthesis FASII	3-hydroxyacyl-[acyl-carrier-protein] dehydratase, FabZ form (EC 4.2.1.59)	+	+	+	+	+	+
Amino Acids and Derivatives	Branched-chain amino acids	Branched-Chain Amino Acid Biosynthesis	3-isopropylmalate dehydratase large subunit (EC 4.2.1.33)	+	+	+	+	+	+
Amino Acids and Derivatives	Branched-chain amino acids	Branched-Chain Amino Acid Biosynthesis	3-isopropylmalate dehydratase large subunit (EC 4.2.1.33)	+	+	+	+	+	+
Amino Acids and Derivatives	Branched-chain amino acids	Branched-Chain Amino Acid Biosynthesis	3-isopropylmalate dehydratase large subunit (EC 4.2.1.33)	+	+	+	+	+	+
Amino Acids and Derivatives	Branched-chain amino acids	Branched-Chain Amino Acid Biosynthesis	3-isopropylmalate dehydratase large subunit (EC 4.2.1.33)	+	+	+	+	+	+
Amino Acids and Derivatives	Branched-chain amino acids	Branched-Chain Amino Acid Biosynthesis	3-isopropylmalate dehydratase large subunit (EC 4.2.1.33)	+	+	+	+	+	+
Amino Acids and Derivatives	Branched-chain amino acids	Branched-Chain Amino Acid Biosynthesis	3-isopropylmalate dehydratase large subunit (EC 4.2.1.33)	+	+	+	+	+	+
Amino Acids and Derivatives	Branched-chain amino acids	Leucine Biosynthesis	3-isopropylmalate dehydratase large subunit (EC 4.2.1.33)	+	+	+	+	+	+
Amino Acids and Derivatives	Branched-chain amino acids	Leucine Biosynthesis	3-isopropylmalate dehydratase large subunit (EC 4.2.1.33)	+	+	+	+	+	+
Amino Acids and Derivatives	Branched-chain amino acids	Leucine Biosynthesis	3-isopropylmalate dehydratase large subunit (EC 4.2.1.33)	+	+	+	+	+	+
Amino Acids and Derivatives	Branched-chain amino acids	Leucine Biosynthesis	3-isopropylmalate dehydratase large subunit (EC 4.2.1.33)	+	+	+	+	+	+
Amino Acids and Derivatives	Branched-chain amino acids	Leucine Biosynthesis	3-isopropylmalate dehydratase large subunit (EC 4.2.1.33)	+	+	+	+	+	+
Amino Acids and Derivatives	Branched-chain amino acids	Leucine Biosynthesis	3-isopropylmalate dehydratase large subunit (EC 4.2.1.33)	+	+	+	+	+	+
Amino Acids and Derivatives	Branched-chain amino acids	Branched-Chain Amino Acid Biosynthesis	3-isopropylmalate dehydratase small subunit (EC 4.2.1.33)	+	+	+	+	+	+
Amino Acids and Derivatives	Branched-chain amino acids	Branched-Chain Amino Acid Biosynthesis	3-isopropylmalate dehydratase small subunit (EC 4.2.1.33)	+	+	+	+	+	+
Amino Acids and Derivatives	Branched-chain amino acids	Branched-Chain Amino Acid Biosynthesis	3-isopropylmalate dehydratase small subunit (EC 4.2.1.33)	+	+	+	+	+	+
Amino Acids and Derivatives	Branched-chain amino acids	Branched-Chain Amino Acid Biosynthesis	3-isopropylmalate dehydratase small subunit (EC 4.2.1.33)	+	+	+	+	+	+
Amino Acids and Derivatives	Branched-chain amino acids	Branched-Chain Amino Acid Biosynthesis	3-isopropylmalate dehydratase small subunit (EC 4.2.1.33)	+	+	+	+	+	+
Amino Acids and Derivatives	Branched-chain amino acids	Branched-Chain Amino Acid Biosynthesis	3-isopropylmalate dehydratase small subunit (EC 4.2.1.33)	+	+	+	+	+	+
Amino Acids and Derivatives	Branched-chain amino acids	Leucine Biosynthesis	3-isopropylmalate dehydratase small subunit (EC 4.2.1.33)	+	+	+	+	+	+
Amino Acids and Derivatives	Branched-chain amino acids	Leucine Biosynthesis	3-isopropylmalate dehydratase small subunit (EC 4.2.1.33)	+	+	+	+	+	+
Amino Acids and Derivatives	Branched-chain amino acids	Leucine Biosynthesis	3-isopropylmalate dehydratase small subunit (EC 4.2.1.33)	+	+	+	+	+	+
Amino Acids and Derivatives	Branched-chain amino acids	Leucine Biosynthesis	3-isopropylmalate dehydratase small subunit (EC 4.2.1.33)	+	+	+	+	+	+
Amino Acids and Derivatives	Branched-chain amino acids	Leucine Biosynthesis	3-isopropylmalate dehydratase small subunit (EC 4.2.1.33)	+	+	+	+	+	+
Amino Acids and Derivatives	Branched-chain amino acids	Leucine Biosynthesis	3-isopropylmalate dehydratase small subunit (EC 4.2.1.33)	+	+	+	+	+	+
Amino Acids and Derivatives	Branched-chain amino acids	Branched-Chain Amino Acid Biosynthesis	3-isopropylmalate dehydrogenase (EC 1.1.1.85)	+	+	+	+	+	+
Amino Acids and Derivatives	Branched-chain amino acids	Branched-Chain Amino Acid Biosynthesis	3-isopropylmalate dehydrogenase (EC 1.1.1.85)	+	+	+	+	+	+
Amino Acids and Derivatives	Branched-chain amino acids	Branched-Chain Amino Acid Biosynthesis	3-isopropylmalate dehydrogenase (EC 1.1.1.85)	+	+	+	+	+	+
Amino Acids and Derivatives	Branched-chain amino acids	Branched-Chain Amino Acid Biosynthesis	3-isopropylmalate dehydrogenase (EC 1.1.1.85)	+	+	+	+	+	+
Amino Acids and Derivatives	Branched-chain amino acids	Branched-Chain Amino Acid Biosynthesis	3-isopropylmalate dehydrogenase (EC 1.1.1.85)	+	+	+	+	+	+
Amino Acids and Derivatives	Branched-chain amino acids	Branched-Chain Amino Acid Biosynthesis	3-isopropylmalate dehydrogenase (EC 1.1.1.85)	+	+	+	+	+	+
Amino Acids and Derivatives	Branched-chain amino acids	Leucine Biosynthesis	3-isopropylmalate dehydrogenase (EC 1.1.1.85)	+	+	+	+	+	+
Amino Acids and Derivatives	Branched-chain amino acids	Leucine Biosynthesis	3-isopropylmalate dehydrogenase (EC 1.1.1.85)	+	+	+	+	+	+
Amino Acids and Derivatives	Branched-chain amino acids	Leucine Biosynthesis	3-isopropylmalate dehydrogenase (EC 1.1.1.85)	+	+	+	+	+	+
Amino Acids and Derivatives	Branched-chain amino acids	Leucine Biosynthesis	3-isopropylmalate dehydrogenase (EC 1.1.1.85)	+	+	+	+	+	+
Amino Acids and Derivatives	Branched-chain amino acids	Leucine Biosynthesis	3-isopropylmalate dehydrogenase (EC 1.1.1.85)	+	+	+	+	+	+
Amino Acids and Derivatives	Branched-chain amino acids	Leucine Biosynthesis	3-isopropylmalate dehydrogenase (EC 1.1.1.85)	+	+	+	+	+	+
Cofactors, Vitamins, Prosthetic Groups, Pigments	Biotin	Biotin biosynthesis	3-ketoacyl-CoA thiolase (EC 2.3.1.16)	+	+				+
Fatty Acids, Lipids, and Isoprenoids	Fatty acids	Fatty acid metabolism cluster	3-ketoacyl-CoA thiolase (EC 2.3.1.16)	+	+				+
Fatty Acids, Lipids, and Isoprenoids	Fatty acids	Fatty acid metabolism cluster	3-ketoacyl-CoA thiolase (EC 2.3.1.16)	+	+				+
Fatty Acids, Lipids, and Isoprenoids	Fatty acids	Fatty acid metabolism cluster	3-ketoacyl-CoA thiolase (EC 2.3.1.16)	+	+				+
Carbohydrates	One-carbon Metabolism	Serine-glyoxylate cycle	3-ketoacyl-CoA thiolase (EC 2.3.1.16)	+	+				+
Cofactors, Vitamins, Prosthetic Groups, Pigments	Coenzyme A	Coenzyme A Biosynthesis	3-methyl-2-oxobutanoate hydroxymethyltransferase (EC 2.1.2.11)	+	+	+
Cofactors, Vitamins, Prosthetic Groups, Pigments	Coenzyme A	Coenzyme A Biosynthesis	3-methyl-2-oxobutanoate hydroxymethyltransferase (EC 2.1.2.11)	+	+	+
Cofactors, Vitamins, Prosthetic Groups, Pigments	Coenzyme A	Coenzyme A Biosynthesis	3-methyl-2-oxobutanoate hydroxymethyltransferase (EC 2.1.2.11)	+	+	+
Cofactors, Vitamins, Prosthetic Groups, Pigments	Coenzyme A	Coenzyme A Biosynthesis cluster	3-methyl-2-oxobutanoate hydroxymethyltransferase (EC 2.1.2.11)	+	+	+
Cofactors, Vitamins, Prosthetic Groups, Pigments	Coenzyme A	Coenzyme A Biosynthesis cluster	3-methyl-2-oxobutanoate hydroxymethyltransferase (EC 2.1.2.11)	+	+	+
Cofactors, Vitamins, Prosthetic Groups, Pigments	Coenzyme A	Coenzyme A Biosynthesis cluster	3-methyl-2-oxobutanoate hydroxymethyltransferase (EC 2.1.2.11)	+	+	+
Fatty Acids, Lipids, and Isoprenoids	Fatty acids	Fatty Acid Biosynthesis FASII	3-oxoacyl-[acyl-carrier protein] reductase (EC 1.1.1.100)	+	+	+	+	+	+
Fatty Acids, Lipids, and Isoprenoids	Fatty acids	Fatty Acid Biosynthesis FASII	3-oxoacyl-[acyl-carrier protein] reductase (EC 1.1.1.100)	+	+	+	+	+	+
Fatty Acids, Lipids, and Isoprenoids	Fatty acids	Fatty Acid Biosynthesis FASII	3-oxoacyl-[acyl-carrier protein] reductase (EC 1.1.1.100)	+	+	+	+	+	+
Fatty Acids, Lipids, and Isoprenoids	Fatty acids	Fatty Acid Biosynthesis FASII	3-oxoacyl-[acyl-carrier protein] reductase (EC 1.1.1.100)	+	+	+	+	+	+
Fatty Acids, Lipids, and Isoprenoids	Fatty acids	Fatty Acid Biosynthesis FASII	3-oxoacyl-[acyl-carrier protein] reductase (EC 1.1.1.100)	+	+	+	+	+	+
Fatty Acids, Lipids, and Isoprenoids	Fatty acids	Fatty Acid Biosynthesis FASII	3-oxoacyl-[acyl-carrier protein] reductase (EC 1.1.1.100)	+	+	+	+	+	+
Fatty Acids, Lipids, and Isoprenoids	Fatty acids	Fatty Acid Biosynthesis FASII	3-oxoacyl-[acyl-carrier-protein] synthase, KASI (EC 2.3.1.41)	+	+	+	+	+	+
Fatty Acids, Lipids, and Isoprenoids	Fatty acids	Fatty Acid Biosynthesis FASII	3-oxoacyl-[acyl-carrier-protein] synthase, KASI (EC 2.3.1.41)	+	+	+	+	+	+
Fatty Acids, Lipids, and Isoprenoids	Fatty acids	Fatty Acid Biosynthesis FASII	3-oxoacyl-[acyl-carrier-protein] synthase, KASI (EC 2.3.1.41)	+	+	+	+	+	+
Fatty Acids, Lipids, and Isoprenoids	Fatty acids	Fatty Acid Biosynthesis FASII	3-oxoacyl-[acyl-carrier-protein] synthase, KASI (EC 2.3.1.41)	+	+	+	+	+	+
Fatty Acids, Lipids, and Isoprenoids	Fatty acids	Fatty Acid Biosynthesis FASII	3-oxoacyl-[acyl-carrier-protein] synthase, KASI (EC 2.3.1.41)	+	+	+	+	+	+
Fatty Acids, Lipids, and Isoprenoids	Fatty acids	Fatty Acid Biosynthesis FASII	3-oxoacyl-[acyl-carrier-protein] synthase, KASI (EC 2.3.1.41)	+	+	+	+	+	+
Cofactors, Vitamins, Prosthetic Groups, Pigments	Quinone cofactors	Ubiquinone Biosynthesis	3-polyprenyl-4-hydroxybenzoate carboxy-lyase (EC 4.1.1.-)	+	+	+	+	+	+
Cofactors, Vitamins, Prosthetic Groups, Pigments	Quinone cofactors	Ubiquinone Biosynthesis	3-polyprenyl-4-hydroxybenzoate carboxy-lyase (EC 4.1.1.-)	+	+	+	+	+	+
Cofactors, Vitamins, Prosthetic Groups, Pigments	Quinone cofactors	Ubiquinone Biosynthesis	3-polyprenyl-4-hydroxybenzoate carboxy-lyase (EC 4.1.1.-)	+	+	+	+	+	+
Cofactors, Vitamins, Prosthetic Groups, Pigments	Quinone cofactors	Ubiquinone Biosynthesis	3-polyprenyl-4-hydroxybenzoate carboxy-lyase (EC 4.1.1.-)	+	+	+	+	+	+
Cofactors, Vitamins, Prosthetic Groups, Pigments	Quinone cofactors	Ubiquinone Biosynthesis	3-polyprenyl-4-hydroxybenzoate carboxy-lyase (EC 4.1.1.-)	+	+	+	+	+	+
Cofactors, Vitamins, Prosthetic Groups, Pigments	Quinone cofactors	Ubiquinone Biosynthesis	3-polyprenyl-4-hydroxybenzoate carboxy-lyase (EC 4.1.1.-)	+	+	+	+	+	+
Cofactors, Vitamins, Prosthetic Groups, Pigments	Quinone cofactors	Ubiquinone Biosynthesis - gjo	3-polyprenyl-4-hydroxybenzoate carboxy-lyase (EC 4.1.1.-)	+	+	+	+	+	+
Cofactors, Vitamins, Prosthetic Groups, Pigments	Quinone cofactors	Ubiquinone Biosynthesis	3-polyprenyl-4-hydroxybenzoate carboxy-lyase UbiX (EC 4.1.1.-)	+	+	+	+	+	+
Cofactors, Vitamins, Prosthetic Groups, Pigments	Quinone cofactors	Ubiquinone Biosynthesis	3-polyprenyl-4-hydroxybenzoate carboxy-lyase UbiX (EC 4.1.1.-)	+	+	+	+	+	+
Cofactors, Vitamins, Prosthetic Groups, Pigments	Quinone cofactors	Ubiquinone Biosynthesis	3-polyprenyl-4-hydroxybenzoate carboxy-lyase UbiX (EC 4.1.1.-)	+	+	+	+	+	+
Cofactors, Vitamins, Prosthetic Groups, Pigments	Quinone cofactors	Ubiquinone Biosynthesis	3-polyprenyl-4-hydroxybenzoate carboxy-lyase UbiX (EC 4.1.1.-)	+	+	+	+	+	+
Cofactors, Vitamins, Prosthetic Groups, Pigments	Quinone cofactors	Ubiquinone Biosynthesis	3-polyprenyl-4-hydroxybenzoate carboxy-lyase UbiX (EC 4.1.1.-)	+	+	+	+	+	+
Cofactors, Vitamins, Prosthetic Groups, Pigments	Quinone cofactors	Ubiquinone Biosynthesis	3-polyprenyl-4-hydroxybenzoate carboxy-lyase UbiX (EC 4.1.1.-)	+	+	+	+	+	+
Cofactors, Vitamins, Prosthetic Groups, Pigments	Quinone cofactors	Ubiquinone Biosynthesis - gjo	3-polyprenyl-4-hydroxybenzoate carboxy-lyase UbiX (EC 4.1.1.-)	+	+	+	+	+	+
Cofactors, Vitamins, Prosthetic Groups, Pigments	Riboflavin, FMN, FAD	riboflavin to FAD	3,4-dihydroxy-2-butanone 4-phosphate synthase (EC 4.1.99.12)	+	+	+	+	+	+
Cofactors, Vitamins, Prosthetic Groups, Pigments	Riboflavin, FMN, FAD	riboflavin to FAD	3,4-dihydroxy-2-butanone 4-phosphate synthase (EC 4.1.99.12)	+	+	+	+	+	+
Cofactors, Vitamins, Prosthetic Groups, Pigments	Riboflavin, FMN, FAD	riboflavin to FAD	3,4-dihydroxy-2-butanone 4-phosphate synthase (EC 4.1.99.12)	+	+	+	+	+	+
Cofactors, Vitamins, Prosthetic Groups, Pigments	Riboflavin, FMN, FAD	riboflavin to FAD	3,4-dihydroxy-2-butanone 4-phosphate synthase (EC 4.1.99.12)	+	+	+	+	+	+
Cofactors, Vitamins, Prosthetic Groups, Pigments	Riboflavin, FMN, FAD	riboflavin to FAD	3,4-dihydroxy-2-butanone 4-phosphate synthase (EC 4.1.99.12)	+	+	+	+	+	+
Cofactors, Vitamins, Prosthetic Groups, Pigments	Riboflavin, FMN, FAD	riboflavin to FAD	3,4-dihydroxy-2-butanone 4-phosphate synthase (EC 4.1.99.12)	+	+	+	+	+	+
Cofactors, Vitamins, Prosthetic Groups, Pigments	Riboflavin, FMN, FAD	Riboflavin, FMN and FAD metabolism	3,4-dihydroxy-2-butanone 4-phosphate synthase (EC 4.1.99.12)	+	+	+	+	+	+
Cofactors, Vitamins, Prosthetic Groups, Pigments	Riboflavin, FMN, FAD	Riboflavin, FMN and FAD metabolism	3,4-dihydroxy-2-butanone 4-phosphate synthase (EC 4.1.99.12)	+	+	+	+	+	+
Cofactors, Vitamins, Prosthetic Groups, Pigments	Riboflavin, FMN, FAD	Riboflavin, FMN and FAD metabolism	3,4-dihydroxy-2-butanone 4-phosphate synthase (EC 4.1.99.12)	+	+	+	+	+	+
Cofactors, Vitamins, Prosthetic Groups, Pigments	Riboflavin, FMN, FAD	Riboflavin, FMN and FAD metabolism	3,4-dihydroxy-2-butanone 4-phosphate synthase (EC 4.1.99.12)	+	+	+	+	+	+
Cofactors, Vitamins, Prosthetic Groups, Pigments	Riboflavin, FMN, FAD	Riboflavin, FMN and FAD metabolism	3,4-dihydroxy-2-butanone 4-phosphate synthase (EC 4.1.99.12)	+	+	+	+	+	+
Cofactors, Vitamins, Prosthetic Groups, Pigments	Riboflavin, FMN, FAD	Riboflavin, FMN and FAD metabolism	3,4-dihydroxy-2-butanone 4-phosphate synthase (EC 4.1.99.12)	+	+	+	+	+	+
Cofactors, Vitamins, Prosthetic Groups, Pigments	Riboflavin, FMN, FAD	Riboflavin, FMN and FAD metabolism in plants	3,4-dihydroxy-2-butanone 4-phosphate synthase (EC 4.1.99.12)	+	+	+	+	+	+
Cofactors, Vitamins, Prosthetic Groups, Pigments	Riboflavin, FMN, FAD	Riboflavin, FMN and FAD metabolism in plants	3,4-dihydroxy-2-butanone 4-phosphate synthase (EC 4.1.99.12)	+	+	+	+	+	+
Cofactors, Vitamins, Prosthetic Groups, Pigments	Riboflavin, FMN, FAD	Riboflavin, FMN and FAD metabolism in plants	3,4-dihydroxy-2-butanone 4-phosphate synthase (EC 4.1.99.12)	+	+	+	+	+	+
Cofactors, Vitamins, Prosthetic Groups, Pigments	Riboflavin, FMN, FAD	Riboflavin, FMN and FAD metabolism in plants	3,4-dihydroxy-2-butanone 4-phosphate synthase (EC 4.1.99.12)	+	+	+	+	+	+
Cofactors, Vitamins, Prosthetic Groups, Pigments	Riboflavin, FMN, FAD	Riboflavin, FMN and FAD metabolism in plants	3,4-dihydroxy-2-butanone 4-phosphate synthase (EC 4.1.99.12)	+	+	+	+	+	+
Cofactors, Vitamins, Prosthetic Groups, Pigments	Riboflavin, FMN, FAD	Riboflavin, FMN and FAD metabolism in plants	3,4-dihydroxy-2-butanone 4-phosphate synthase (EC 4.1.99.12)	+	+	+	+	+	+
DNA Metabolism	DNA Metabolism - no subcategory	DNA phosphorothioation	3'-phosphoadenosine 5'-phosphosulfate sulfurtransferase DndC					+
RNA Metabolism	RNA processing and modification	RNA processing and degradation, bacterial	3'-to-5' exoribonuclease RNase R	+	+	+	+	+	+
RNA Metabolism	RNA processing and modification	RNA processing and degradation, bacterial	3'-to-5' exoribonuclease RNase R	+	+	+	+	+	+
RNA Metabolism	RNA processing and modification	RNA processing and degradation, bacterial	3'-to-5' exoribonuclease RNase R	+	+	+	+	+	+
RNA Metabolism	RNA processing and modification	RNA processing and degradation, bacterial	3'-to-5' exoribonuclease RNase R	+	+	+	+	+	+
RNA Metabolism	RNA processing and modification	RNA processing and degradation, bacterial	3'-to-5' exoribonuclease RNase R	+	+	+	+	+	+
RNA Metabolism	RNA processing and modification	RNA processing and degradation, bacterial	3'-to-5' exoribonuclease RNase R	+	+	+	+	+	+
RNA Metabolism	RNA processing and modification	RNA processing and degradation, bacterial	3'-to-5' oligoribonuclease (orn)	+	+	+	+	+	+
RNA Metabolism	RNA processing and modification	RNA processing and degradation, bacterial	3'-to-5' oligoribonuclease (orn)	+	+	+	+	+	+
RNA Metabolism	RNA processing and modification	RNA processing and degradation, bacterial	3'-to-5' oligoribonuclease (orn)	+	+	+	+	+	+
RNA Metabolism	RNA processing and modification	RNA processing and degradation, bacterial	3'-to-5' oligoribonuclease (orn)	+	+	+	+	+	+
RNA Metabolism	RNA processing and modification	RNA processing and degradation, bacterial	3'-to-5' oligoribonuclease (orn)	+	+	+	+	+	+
RNA Metabolism	RNA processing and modification	RNA processing and degradation, bacterial	3'-to-5' oligoribonuclease (orn)	+	+	+	+	+	+
Regulation and Cell signaling	Regulation and Cell signaling - no subcategory	cAMP signaling in bacteria	3',5'-cyclic-nucleotide phosphodiesterase (EC 3.1.4.17)	+	+	+	+		+
Regulation and Cell signaling	Regulation and Cell signaling - no subcategory	cAMP signaling in bacteria	3',5'-cyclic-nucleotide phosphodiesterase (EC 3.1.4.17)	+	+	+	+		+
Regulation and Cell signaling	Regulation and Cell signaling - no subcategory	cAMP signaling in bacteria	3',5'-cyclic-nucleotide phosphodiesterase (EC 3.1.4.17)	+	+	+	+		+
Regulation and Cell signaling	Regulation and Cell signaling - no subcategory	cAMP signaling in bacteria	3',5'-cyclic-nucleotide phosphodiesterase (EC 3.1.4.17)	+	+	+	+		+
Regulation and Cell signaling	Regulation and Cell signaling - no subcategory	cAMP signaling in bacteria	3',5'-cyclic-nucleotide phosphodiesterase (EC 3.1.4.17)	+	+	+	+		+
Carbohydrates	Monosaccharides	D-Galacturonate and D-Glucuronate Utilization	4-deoxy-L-threo-5-hexosulose-uronate ketol-isomerase (EC 5.3.1.17)						+
Fatty Acids, Lipids, and Isoprenoids	Isoprenoids	Isoprenoid Biosynthesis	4-diphosphocytidyl-2-C-methyl-D-erythritol kinase (EC 2.7.1.148)	+	+	+		+	+
Fatty Acids, Lipids, and Isoprenoids	Isoprenoids	Isoprenoid Biosynthesis	4-diphosphocytidyl-2-C-methyl-D-erythritol kinase (EC 2.7.1.148)	+	+	+		+	+
Fatty Acids, Lipids, and Isoprenoids	Isoprenoids	Isoprenoid Biosynthesis	4-diphosphocytidyl-2-C-methyl-D-erythritol kinase (EC 2.7.1.148)	+	+	+		+	+
Fatty Acids, Lipids, and Isoprenoids	Isoprenoids	Isoprenoid Biosynthesis	4-diphosphocytidyl-2-C-methyl-D-erythritol kinase (EC 2.7.1.148)	+	+	+		+	+
Fatty Acids, Lipids, and Isoprenoids	Isoprenoids	Isoprenoid Biosynthesis	4-diphosphocytidyl-2-C-methyl-D-erythritol kinase (EC 2.7.1.148)	+	+	+		+	+
Fatty Acids, Lipids, and Isoprenoids	Isoprenoids	Nonmevalonate Branch of Isoprenoid Biosynthesis	4-diphosphocytidyl-2-C-methyl-D-erythritol kinase (EC 2.7.1.148)	+	+	+		+	+
Fatty Acids, Lipids, and Isoprenoids	Isoprenoids	Nonmevalonate Branch of Isoprenoid Biosynthesis	4-diphosphocytidyl-2-C-methyl-D-erythritol kinase (EC 2.7.1.148)	+	+	+		+	+
Fatty Acids, Lipids, and Isoprenoids	Isoprenoids	Nonmevalonate Branch of Isoprenoid Biosynthesis	4-diphosphocytidyl-2-C-methyl-D-erythritol kinase (EC 2.7.1.148)	+	+	+		+	+
Fatty Acids, Lipids, and Isoprenoids	Isoprenoids	Nonmevalonate Branch of Isoprenoid Biosynthesis	4-diphosphocytidyl-2-C-methyl-D-erythritol kinase (EC 2.7.1.148)	+	+	+		+	+
Fatty Acids, Lipids, and Isoprenoids	Isoprenoids	Nonmevalonate Branch of Isoprenoid Biosynthesis	4-diphosphocytidyl-2-C-methyl-D-erythritol kinase (EC 2.7.1.148)	+	+	+		+	+
Fatty Acids, Lipids, and Isoprenoids	Isoprenoids	Isoprenoid Biosynthesis	4-hydroxy-3-methylbut-2-enyl diphosphate reductase (EC 1.17.1.2)	+	+	+	+	+	+
Fatty Acids, Lipids, and Isoprenoids	Isoprenoids	Isoprenoid Biosynthesis	4-hydroxy-3-methylbut-2-enyl diphosphate reductase (EC 1.17.1.2)	+	+	+	+	+	+
Fatty Acids, Lipids, and Isoprenoids	Isoprenoids	Isoprenoid Biosynthesis	4-hydroxy-3-methylbut-2-enyl diphosphate reductase (EC 1.17.1.2)	+	+	+	+	+	+
Fatty Acids, Lipids, and Isoprenoids	Isoprenoids	Isoprenoid Biosynthesis	4-hydroxy-3-methylbut-2-enyl diphosphate reductase (EC 1.17.1.2)	+	+	+	+	+	+
Fatty Acids, Lipids, and Isoprenoids	Isoprenoids	Isoprenoid Biosynthesis	4-hydroxy-3-methylbut-2-enyl diphosphate reductase (EC 1.17.1.2)	+	+	+	+	+	+
Fatty Acids, Lipids, and Isoprenoids	Isoprenoids	Isoprenoid Biosynthesis	4-hydroxy-3-methylbut-2-enyl diphosphate reductase (EC 1.17.1.2)	+	+	+	+	+	+
Fatty Acids, Lipids, and Isoprenoids	Isoprenoids	Nonmevalonate Branch of Isoprenoid Biosynthesis	4-hydroxy-3-methylbut-2-enyl diphosphate reductase (EC 1.17.1.2)	+	+	+	+	+	+
Fatty Acids, Lipids, and Isoprenoids	Isoprenoids	Nonmevalonate Branch of Isoprenoid Biosynthesis	4-hydroxy-3-methylbut-2-enyl diphosphate reductase (EC 1.17.1.2)	+	+	+	+	+	+
Fatty Acids, Lipids, and Isoprenoids	Isoprenoids	Nonmevalonate Branch of Isoprenoid Biosynthesis	4-hydroxy-3-methylbut-2-enyl diphosphate reductase (EC 1.17.1.2)	+	+	+	+	+	+
Fatty Acids, Lipids, and Isoprenoids	Isoprenoids	Nonmevalonate Branch of Isoprenoid Biosynthesis	4-hydroxy-3-methylbut-2-enyl diphosphate reductase (EC 1.17.1.2)	+	+	+	+	+	+
Fatty Acids, Lipids, and Isoprenoids	Isoprenoids	Nonmevalonate Branch of Isoprenoid Biosynthesis	4-hydroxy-3-methylbut-2-enyl diphosphate reductase (EC 1.17.1.2)	+	+	+	+	+	+
Fatty Acids, Lipids, and Isoprenoids	Isoprenoids	Nonmevalonate Branch of Isoprenoid Biosynthesis	4-hydroxy-3-methylbut-2-enyl diphosphate reductase (EC 1.17.1.2)	+	+	+	+	+	+
Amino Acids and Derivatives	Lysine, threonine, methionine, and cysteine	Lysine Biosynthesis DAP Pathway	4-hydroxy-tetrahydrodipicolinate reductase (EC 1.17.1.8)	+	+	+	+	+	+
Amino Acids and Derivatives	Lysine, threonine, methionine, and cysteine	Lysine Biosynthesis DAP Pathway	4-hydroxy-tetrahydrodipicolinate reductase (EC 1.17.1.8)	+	+	+	+	+	+
Amino Acids and Derivatives	Lysine, threonine, methionine, and cysteine	Lysine Biosynthesis DAP Pathway	4-hydroxy-tetrahydrodipicolinate reductase (EC 1.17.1.8)	+	+	+	+	+	+
Amino Acids and Derivatives	Lysine, threonine, methionine, and cysteine	Lysine Biosynthesis DAP Pathway	4-hydroxy-tetrahydrodipicolinate reductase (EC 1.17.1.8)	+	+	+	+	+	+
Amino Acids and Derivatives	Lysine, threonine, methionine, and cysteine	Lysine Biosynthesis DAP Pathway	4-hydroxy-tetrahydrodipicolinate reductase (EC 1.17.1.8)	+	+	+	+	+	+
Amino Acids and Derivatives	Lysine, threonine, methionine, and cysteine	Lysine Biosynthesis DAP Pathway	4-hydroxy-tetrahydrodipicolinate reductase (EC 1.17.1.8)	+	+	+	+	+	+
Amino Acids and Derivatives	Lysine, threonine, methionine, and cysteine	Lysine Biosynthesis DAP Pathway, GJO scratch	4-hydroxy-tetrahydrodipicolinate reductase (EC 1.17.1.8)	+	+	+	+	+	+
Amino Acids and Derivatives	Lysine, threonine, methionine, and cysteine	Lysine Biosynthesis DAP Pathway, GJO scratch	4-hydroxy-tetrahydrodipicolinate reductase (EC 1.17.1.8)	+	+	+	+	+	+
Amino Acids and Derivatives	Lysine, threonine, methionine, and cysteine	Lysine Biosynthesis DAP Pathway, GJO scratch	4-hydroxy-tetrahydrodipicolinate reductase (EC 1.17.1.8)	+	+	+	+	+	+
Amino Acids and Derivatives	Lysine, threonine, methionine, and cysteine	Lysine Biosynthesis DAP Pathway, GJO scratch	4-hydroxy-tetrahydrodipicolinate reductase (EC 1.17.1.8)	+	+	+	+	+	+
Amino Acids and Derivatives	Lysine, threonine, methionine, and cysteine	Lysine Biosynthesis DAP Pathway, GJO scratch	4-hydroxy-tetrahydrodipicolinate reductase (EC 1.17.1.8)	+	+	+	+	+	+
Amino Acids and Derivatives	Lysine, threonine, methionine, and cysteine	Lysine Biosynthesis DAP Pathway, GJO scratch	4-hydroxy-tetrahydrodipicolinate reductase (EC 1.17.1.8)	+	+	+	+	+	+
Amino Acids and Derivatives	Lysine, threonine, methionine, and cysteine	Lysine Biosynthesis DAP Pathway	4-hydroxy-tetrahydrodipicolinate synthase (EC 4.3.3.7)	+	+	+	+	+	+
Amino Acids and Derivatives	Lysine, threonine, methionine, and cysteine	Lysine Biosynthesis DAP Pathway	4-hydroxy-tetrahydrodipicolinate synthase (EC 4.3.3.7)	+	+	+	+	+	+
Amino Acids and Derivatives	Lysine, threonine, methionine, and cysteine	Lysine Biosynthesis DAP Pathway	4-hydroxy-tetrahydrodipicolinate synthase (EC 4.3.3.7)	+	+	+	+	+	+
Amino Acids and Derivatives	Lysine, threonine, methionine, and cysteine	Lysine Biosynthesis DAP Pathway	4-hydroxy-tetrahydrodipicolinate synthase (EC 4.3.3.7)	+	+	+	+	+	+
Amino Acids and Derivatives	Lysine, threonine, methionine, and cysteine	Lysine Biosynthesis DAP Pathway	4-hydroxy-tetrahydrodipicolinate synthase (EC 4.3.3.7)	+	+	+	+	+	+
Amino Acids and Derivatives	Lysine, threonine, methionine, and cysteine	Lysine Biosynthesis DAP Pathway	4-hydroxy-tetrahydrodipicolinate synthase (EC 4.3.3.7)	+	+	+	+	+	+
Amino Acids and Derivatives	Lysine, threonine, methionine, and cysteine	Lysine Biosynthesis DAP Pathway, GJO scratch	4-hydroxy-tetrahydrodipicolinate synthase (EC 4.3.3.7)	+	+	+	+	+	+
Amino Acids and Derivatives	Lysine, threonine, methionine, and cysteine	Lysine Biosynthesis DAP Pathway, GJO scratch	4-hydroxy-tetrahydrodipicolinate synthase (EC 4.3.3.7)	+	+	+	+	+	+
Amino Acids and Derivatives	Lysine, threonine, methionine, and cysteine	Lysine Biosynthesis DAP Pathway, GJO scratch	4-hydroxy-tetrahydrodipicolinate synthase (EC 4.3.3.7)	+	+	+	+	+	+
Amino Acids and Derivatives	Lysine, threonine, methionine, and cysteine	Lysine Biosynthesis DAP Pathway, GJO scratch	4-hydroxy-tetrahydrodipicolinate synthase (EC 4.3.3.7)	+	+	+	+	+	+
Amino Acids and Derivatives	Lysine, threonine, methionine, and cysteine	Lysine Biosynthesis DAP Pathway, GJO scratch	4-hydroxy-tetrahydrodipicolinate synthase (EC 4.3.3.7)	+	+	+	+	+	+
Amino Acids and Derivatives	Lysine, threonine, methionine, and cysteine	Lysine Biosynthesis DAP Pathway, GJO scratch	4-hydroxy-tetrahydrodipicolinate synthase (EC 4.3.3.7)	+	+	+	+	+	+
Cofactors, Vitamins, Prosthetic Groups, Pigments	Quinone cofactors	Ubiquinone Biosynthesis	4-hydroxybenzoate polyprenyltransferase (EC 2.5.1.39)	+	+	+	+	+	+
Cofactors, Vitamins, Prosthetic Groups, Pigments	Quinone cofactors	Ubiquinone Biosynthesis	4-hydroxybenzoate polyprenyltransferase (EC 2.5.1.39)	+	+	+	+	+	+
Cofactors, Vitamins, Prosthetic Groups, Pigments	Quinone cofactors	Ubiquinone Biosynthesis	4-hydroxybenzoate polyprenyltransferase (EC 2.5.1.39)	+	+	+	+	+	+
Cofactors, Vitamins, Prosthetic Groups, Pigments	Quinone cofactors	Ubiquinone Biosynthesis	4-hydroxybenzoate polyprenyltransferase (EC 2.5.1.39)	+	+	+	+	+	+
Cofactors, Vitamins, Prosthetic Groups, Pigments	Quinone cofactors	Ubiquinone Biosynthesis	4-hydroxybenzoate polyprenyltransferase (EC 2.5.1.39)	+	+	+	+	+	+
Cofactors, Vitamins, Prosthetic Groups, Pigments	Quinone cofactors	Ubiquinone Biosynthesis	4-hydroxybenzoate polyprenyltransferase (EC 2.5.1.39)	+	+	+	+	+	+
Cofactors, Vitamins, Prosthetic Groups, Pigments	Quinone cofactors	Ubiquinone Biosynthesis - gjo	4-hydroxybenzoate polyprenyltransferase (EC 2.5.1.39)	+	+	+	+	+	+
Metabolism of Aromatic Compounds	Peripheral pathways for catabolism of aromatic compounds	p-Hydroxybenzoate degradation	4-hydroxybenzoate transporter						+
Membrane Transport	Membrane Transport - no subcategory	Ton and Tol transport systems	4-hydroxybenzoyl-CoA thioesterase family active site		+		+		+
Membrane Transport	Membrane Transport - no subcategory	Ton and Tol transport systems	4-hydroxybenzoyl-CoA thioesterase family active site		+		+		+
Membrane Transport	Membrane Transport - no subcategory	Ton and Tol transport systems	4-hydroxybenzoyl-CoA thioesterase family active site		+		+		+
Cofactors, Vitamins, Prosthetic Groups, Pigments	Pyridoxine	Pyridoxin (Vitamin B6) Biosynthesis	4-hydroxythreonine-4-phosphate dehydrogenase (EC 1.1.1.262)	+					+
Cofactors, Vitamins, Prosthetic Groups, Pigments	Pyridoxine	Pyridoxin (Vitamin B6) Biosynthesis	4-hydroxythreonine-4-phosphate dehydrogenase (EC 1.1.1.262)	+					+
Protein Metabolism	Protein processing and modification	N-linked Glycosylation in Bacteria	4-keto-6-deoxy-N-Acetyl-D-hexosaminyl-(Lipid carrier) aminotransferase		+
Fatty Acids, Lipids, and Isoprenoids	Fatty acids	Fatty Acid Biosynthesis FASII	4'-phosphopantetheinyl transferase (EC 2.7.8.-)				+
Cofactors, Vitamins, Prosthetic Groups, Pigments	Riboflavin, FMN, FAD	Riboflavin, FMN and FAD metabolism	5-amino-6-(5-phosphoribosylamino)uracil reductase (EC 1.1.1.193)	+	+	+	+	+	+
Cofactors, Vitamins, Prosthetic Groups, Pigments	Riboflavin, FMN, FAD	Riboflavin, FMN and FAD metabolism	5-amino-6-(5-phosphoribosylamino)uracil reductase (EC 1.1.1.193)	+	+	+	+	+	+
Cofactors, Vitamins, Prosthetic Groups, Pigments	Riboflavin, FMN, FAD	Riboflavin, FMN and FAD metabolism	5-amino-6-(5-phosphoribosylamino)uracil reductase (EC 1.1.1.193)	+	+	+	+	+	+
Cofactors, Vitamins, Prosthetic Groups, Pigments	Riboflavin, FMN, FAD	Riboflavin, FMN and FAD metabolism	5-amino-6-(5-phosphoribosylamino)uracil reductase (EC 1.1.1.193)	+	+	+	+	+	+
Cofactors, Vitamins, Prosthetic Groups, Pigments	Riboflavin, FMN, FAD	Riboflavin, FMN and FAD metabolism	5-amino-6-(5-phosphoribosylamino)uracil reductase (EC 1.1.1.193)	+	+	+	+	+	+
Cofactors, Vitamins, Prosthetic Groups, Pigments	Riboflavin, FMN, FAD	Riboflavin, FMN and FAD metabolism	5-amino-6-(5-phosphoribosylamino)uracil reductase (EC 1.1.1.193)	+	+	+	+	+	+
Cofactors, Vitamins, Prosthetic Groups, Pigments	Riboflavin, FMN, FAD	Riboflavin, FMN and FAD metabolism in plants	5-amino-6-(5-phosphoribosylamino)uracil reductase (EC 1.1.1.193)	+	+	+	+	+	+
Cofactors, Vitamins, Prosthetic Groups, Pigments	Riboflavin, FMN, FAD	Riboflavin, FMN and FAD metabolism in plants	5-amino-6-(5-phosphoribosylamino)uracil reductase (EC 1.1.1.193)	+	+	+	+	+	+
Cofactors, Vitamins, Prosthetic Groups, Pigments	Riboflavin, FMN, FAD	Riboflavin, FMN and FAD metabolism in plants	5-amino-6-(5-phosphoribosylamino)uracil reductase (EC 1.1.1.193)	+	+	+	+	+	+
Cofactors, Vitamins, Prosthetic Groups, Pigments	Riboflavin, FMN, FAD	Riboflavin, FMN and FAD metabolism in plants	5-amino-6-(5-phosphoribosylamino)uracil reductase (EC 1.1.1.193)	+	+	+	+	+	+
Cofactors, Vitamins, Prosthetic Groups, Pigments	Riboflavin, FMN, FAD	Riboflavin, FMN and FAD metabolism in plants	5-amino-6-(5-phosphoribosylamino)uracil reductase (EC 1.1.1.193)	+	+	+	+	+	+
Cofactors, Vitamins, Prosthetic Groups, Pigments	Riboflavin, FMN, FAD	Riboflavin, FMN and FAD metabolism in plants	5-amino-6-(5-phosphoribosylamino)uracil reductase (EC 1.1.1.193)	+	+	+	+	+	+
Cofactors, Vitamins, Prosthetic Groups, Pigments	Riboflavin, FMN, FAD	Riboflavin, FMN and FAD metabolism	5-Amino-6-(5'-phosphoribitylamino)uracil phosphatase	+	+	+	+	+	+
Cofactors, Vitamins, Prosthetic Groups, Pigments	Riboflavin, FMN, FAD	Riboflavin, FMN and FAD metabolism	5-Amino-6-(5'-phosphoribitylamino)uracil phosphatase	+	+	+	+	+	+
Cofactors, Vitamins, Prosthetic Groups, Pigments	Riboflavin, FMN, FAD	Riboflavin, FMN and FAD metabolism	5-Amino-6-(5'-phosphoribitylamino)uracil phosphatase	+	+	+	+	+	+
Cofactors, Vitamins, Prosthetic Groups, Pigments	Riboflavin, FMN, FAD	Riboflavin, FMN and FAD metabolism	5-Amino-6-(5'-phosphoribitylamino)uracil phosphatase	+	+	+	+	+	+
Cofactors, Vitamins, Prosthetic Groups, Pigments	Riboflavin, FMN, FAD	Riboflavin, FMN and FAD metabolism	5-Amino-6-(5'-phosphoribitylamino)uracil phosphatase	+	+	+	+	+	+
Cofactors, Vitamins, Prosthetic Groups, Pigments	Riboflavin, FMN, FAD	Riboflavin, FMN and FAD metabolism	5-Amino-6-(5'-phosphoribitylamino)uracil phosphatase	+	+	+	+	+	+
Cofactors, Vitamins, Prosthetic Groups, Pigments	Riboflavin, FMN, FAD	Riboflavin, FMN and FAD metabolism in plants	5-Amino-6-(5'-phosphoribitylamino)uracil phosphatase	+	+	+	+	+	+
Cofactors, Vitamins, Prosthetic Groups, Pigments	Riboflavin, FMN, FAD	Riboflavin, FMN and FAD metabolism in plants	5-Amino-6-(5'-phosphoribitylamino)uracil phosphatase	+	+	+	+	+	+
Cofactors, Vitamins, Prosthetic Groups, Pigments	Riboflavin, FMN, FAD	Riboflavin, FMN and FAD metabolism in plants	5-Amino-6-(5'-phosphoribitylamino)uracil phosphatase	+	+	+	+	+	+
Cofactors, Vitamins, Prosthetic Groups, Pigments	Riboflavin, FMN, FAD	Riboflavin, FMN and FAD metabolism in plants	5-Amino-6-(5'-phosphoribitylamino)uracil phosphatase	+	+	+	+	+	+
Cofactors, Vitamins, Prosthetic Groups, Pigments	Riboflavin, FMN, FAD	Riboflavin, FMN and FAD metabolism in plants	5-Amino-6-(5'-phosphoribitylamino)uracil phosphatase	+	+	+	+	+	+
Cofactors, Vitamins, Prosthetic Groups, Pigments	Riboflavin, FMN, FAD	Riboflavin, FMN and FAD metabolism in plants	5-Amino-6-(5'-phosphoribitylamino)uracil phosphatase	+	+	+	+	+	+
Amino Acids and Derivatives	Aromatic amino acids and derivatives	Chorismate Synthesis	5-Enolpyruvylshikimate-3-phosphate synthase (EC 2.5.1.19)	+	+	+	+	+	+
Amino Acids and Derivatives	Aromatic amino acids and derivatives	Chorismate Synthesis	5-Enolpyruvylshikimate-3-phosphate synthase (EC 2.5.1.19)	+	+	+	+	+	+
Amino Acids and Derivatives	Aromatic amino acids and derivatives	Chorismate Synthesis	5-Enolpyruvylshikimate-3-phosphate synthase (EC 2.5.1.19)	+	+	+	+	+	+
Amino Acids and Derivatives	Aromatic amino acids and derivatives	Chorismate Synthesis	5-Enolpyruvylshikimate-3-phosphate synthase (EC 2.5.1.19)	+	+	+	+	+	+
Amino Acids and Derivatives	Aromatic amino acids and derivatives	Chorismate Synthesis	5-Enolpyruvylshikimate-3-phosphate synthase (EC 2.5.1.19)	+	+	+	+	+	+
Amino Acids and Derivatives	Aromatic amino acids and derivatives	Chorismate Synthesis	5-Enolpyruvylshikimate-3-phosphate synthase (EC 2.5.1.19)	+	+	+	+	+	+
Amino Acids and Derivatives	Aromatic amino acids and derivatives	Common Pathway For Synthesis of Aromatic Compounds (DAHP synthase to chorismate)	5-Enolpyruvylshikimate-3-phosphate synthase (EC 2.5.1.19)	+	+	+	+	+	+
Amino Acids and Derivatives	Aromatic amino acids and derivatives	Common Pathway For Synthesis of Aromatic Compounds (DAHP synthase to chorismate)	5-Enolpyruvylshikimate-3-phosphate synthase (EC 2.5.1.19)	+	+	+	+	+	+
Amino Acids and Derivatives	Aromatic amino acids and derivatives	Common Pathway For Synthesis of Aromatic Compounds (DAHP synthase to chorismate)	5-Enolpyruvylshikimate-3-phosphate synthase (EC 2.5.1.19)	+	+	+	+	+	+
Amino Acids and Derivatives	Aromatic amino acids and derivatives	Common Pathway For Synthesis of Aromatic Compounds (DAHP synthase to chorismate)	5-Enolpyruvylshikimate-3-phosphate synthase (EC 2.5.1.19)	+	+	+	+	+	+
Amino Acids and Derivatives	Aromatic amino acids and derivatives	Common Pathway For Synthesis of Aromatic Compounds (DAHP synthase to chorismate)	5-Enolpyruvylshikimate-3-phosphate synthase (EC 2.5.1.19)	+	+	+	+	+	+
Amino Acids and Derivatives	Aromatic amino acids and derivatives	Common Pathway For Synthesis of Aromatic Compounds (DAHP synthase to chorismate)	5-Enolpyruvylshikimate-3-phosphate synthase (EC 2.5.1.19)	+	+	+	+	+	+
Cofactors, Vitamins, Prosthetic Groups, Pigments	Folate and pterines	5-FCL-like protein	5-formyltetrahydrofolate cyclo-ligase (EC 6.3.3.2)	+	+	+	+		+
Cofactors, Vitamins, Prosthetic Groups, Pigments	Folate and pterines	5-FCL-like protein	5-formyltetrahydrofolate cyclo-ligase (EC 6.3.3.2)	+	+	+	+		+
Cofactors, Vitamins, Prosthetic Groups, Pigments	Folate and pterines	5-FCL-like protein	5-formyltetrahydrofolate cyclo-ligase (EC 6.3.3.2)	+	+	+	+		+
Cofactors, Vitamins, Prosthetic Groups, Pigments	Folate and pterines	5-FCL-like protein	5-formyltetrahydrofolate cyclo-ligase (EC 6.3.3.2)	+	+	+	+		+
Cofactors, Vitamins, Prosthetic Groups, Pigments	Folate and pterines	5-FCL-like protein	5-formyltetrahydrofolate cyclo-ligase (EC 6.3.3.2)	+	+	+	+		+
Cofactors, Vitamins, Prosthetic Groups, Pigments	Folate and pterines	Folate Biosynthesis	5-formyltetrahydrofolate cyclo-ligase (EC 6.3.3.2)	+	+	+	+		+
Cofactors, Vitamins, Prosthetic Groups, Pigments	Folate and pterines	Folate Biosynthesis	5-formyltetrahydrofolate cyclo-ligase (EC 6.3.3.2)	+	+	+	+		+
Cofactors, Vitamins, Prosthetic Groups, Pigments	Folate and pterines	Folate Biosynthesis	5-formyltetrahydrofolate cyclo-ligase (EC 6.3.3.2)	+	+	+	+		+
Cofactors, Vitamins, Prosthetic Groups, Pigments	Folate and pterines	Folate Biosynthesis	5-formyltetrahydrofolate cyclo-ligase (EC 6.3.3.2)	+	+	+	+		+
Cofactors, Vitamins, Prosthetic Groups, Pigments	Folate and pterines	Folate Biosynthesis	5-formyltetrahydrofolate cyclo-ligase (EC 6.3.3.2)	+	+	+	+		+
Carbohydrates	One-carbon Metabolism	One-carbon metabolism by tetrahydropterines	5-formyltetrahydrofolate cyclo-ligase (EC 6.3.3.2)	+	+	+	+		+
Carbohydrates	One-carbon Metabolism	One-carbon metabolism by tetrahydropterines	5-formyltetrahydrofolate cyclo-ligase (EC 6.3.3.2)	+	+	+	+		+
Carbohydrates	One-carbon Metabolism	One-carbon metabolism by tetrahydropterines	5-formyltetrahydrofolate cyclo-ligase (EC 6.3.3.2)	+	+	+	+		+
Carbohydrates	One-carbon Metabolism	One-carbon metabolism by tetrahydropterines	5-formyltetrahydrofolate cyclo-ligase (EC 6.3.3.2)	+	+	+	+		+
Carbohydrates	One-carbon Metabolism	One-carbon metabolism by tetrahydropterines	5-formyltetrahydrofolate cyclo-ligase (EC 6.3.3.2)	+	+	+	+		+
Carbohydrates	One-carbon Metabolism	Serine-glyoxylate cycle	5-formyltetrahydrofolate cyclo-ligase (EC 6.3.3.2)	+	+	+	+		+
Carbohydrates	One-carbon Metabolism	Serine-glyoxylate cycle	5-formyltetrahydrofolate cyclo-ligase (EC 6.3.3.2)	+	+	+	+		+
Amino Acids and Derivatives	Lysine, threonine, methionine, and cysteine	Methionine Biosynthesis	5-methyltetrahydrofolate--homocysteine methyltransferase (EC 2.1.1.13)						+
Amino Acids and Derivatives	Lysine, threonine, methionine, and cysteine	Methionine Biosynthesis	5-methyltetrahydropteroyltriglutamate--homocysteine methyltransferase (EC 2.1.1.14)		+	+	+	+
Amino Acids and Derivatives	Lysine, threonine, methionine, and cysteine	Methionine Biosynthesis	5-methyltetrahydropteroyltriglutamate--homocysteine methyltransferase (EC 2.1.1.14)		+	+	+	+
Amino Acids and Derivatives	Lysine, threonine, methionine, and cysteine	Methionine Biosynthesis	5-methyltetrahydropteroyltriglutamate--homocysteine methyltransferase (EC 2.1.1.14)		+	+	+	+
Amino Acids and Derivatives	Lysine, threonine, methionine, and cysteine	Methionine Biosynthesis	5-methyltetrahydropteroyltriglutamate--homocysteine methyltransferase (EC 2.1.1.14)		+	+	+	+
Nucleosides and Nucleotides	Detoxification	Housecleaning nucleoside triphosphate pyrophosphatases	5-nucleotidase SurE (EC 3.1.3.5)			+
Cofactors, Vitamins, Prosthetic Groups, Pigments	Folate and pterines	5-FCL-like protein	5,10-methylenetetrahydrofolate reductase (EC 1.5.1.20)		+	+	+	+	+
Cofactors, Vitamins, Prosthetic Groups, Pigments	Folate and pterines	5-FCL-like protein	5,10-methylenetetrahydrofolate reductase (EC 1.5.1.20)		+	+	+	+	+
Cofactors, Vitamins, Prosthetic Groups, Pigments	Folate and pterines	5-FCL-like protein	5,10-methylenetetrahydrofolate reductase (EC 1.5.1.20)		+	+	+	+	+
Cofactors, Vitamins, Prosthetic Groups, Pigments	Folate and pterines	5-FCL-like protein	5,10-methylenetetrahydrofolate reductase (EC 1.5.1.20)		+	+	+	+	+
Amino Acids and Derivatives	Lysine, threonine, methionine, and cysteine	Methionine Biosynthesis	5,10-methylenetetrahydrofolate reductase (EC 1.5.1.20)		+	+	+	+	+
Amino Acids and Derivatives	Lysine, threonine, methionine, and cysteine	Methionine Biosynthesis	5,10-methylenetetrahydrofolate reductase (EC 1.5.1.20)		+	+	+	+	+
Amino Acids and Derivatives	Lysine, threonine, methionine, and cysteine	Methionine Biosynthesis	5,10-methylenetetrahydrofolate reductase (EC 1.5.1.20)		+	+	+	+	+
Amino Acids and Derivatives	Lysine, threonine, methionine, and cysteine	Methionine Biosynthesis	5,10-methylenetetrahydrofolate reductase (EC 1.5.1.20)		+	+	+	+	+
Amino Acids and Derivatives	Lysine, threonine, methionine, and cysteine	Methionine Biosynthesis	5,10-methylenetetrahydrofolate reductase (EC 1.5.1.20)		+	+	+	+	+
Carbohydrates	One-carbon Metabolism	One-carbon metabolism by tetrahydropterines	5,10-methylenetetrahydrofolate reductase (EC 1.5.1.20)		+	+	+	+	+
Carbohydrates	One-carbon Metabolism	One-carbon metabolism by tetrahydropterines	5,10-methylenetetrahydrofolate reductase (EC 1.5.1.20)		+	+	+	+	+
Carbohydrates	One-carbon Metabolism	One-carbon metabolism by tetrahydropterines	5,10-methylenetetrahydrofolate reductase (EC 1.5.1.20)		+	+	+	+	+
Carbohydrates	One-carbon Metabolism	One-carbon metabolism by tetrahydropterines	5,10-methylenetetrahydrofolate reductase (EC 1.5.1.20)		+	+	+	+	+
Carbohydrates	One-carbon Metabolism	One-carbon metabolism by tetrahydropterines	5,10-methylenetetrahydrofolate reductase (EC 1.5.1.20)		+	+	+	+	+
Carbohydrates	One-carbon Metabolism	Serine-glyoxylate cycle	5,10-methylenetetrahydrofolate reductase (EC 1.5.1.20)		+	+	+	+	+
Carbohydrates	One-carbon Metabolism	Serine-glyoxylate cycle	5,10-methylenetetrahydrofolate reductase (EC 1.5.1.20)		+	+	+	+	+
Nucleosides and Nucleotides	Nucleosides and Nucleotides - no subcategory	Adenosyl nucleosidases	5'-methylthioadenosine nucleosidase (EC 3.2.2.16)				+
Amino Acids and Derivatives	Arginine; urea cycle, polyamines	Polyamine Metabolism	5'-methylthioadenosine nucleosidase (EC 3.2.2.16)				+
Nucleosides and Nucleotides	Purines	Purine conversions	5'-nucleotidase (EC 3.1.3.5)	+		+		+	+
Nucleosides and Nucleotides	Purines	Purine conversions	5'-nucleotidase (EC 3.1.3.5)	+		+		+	+
Nucleosides and Nucleotides	Purines	Purine conversions	5'-nucleotidase (EC 3.1.3.5)	+		+		+	+
Nucleosides and Nucleotides	Purines	Purine conversions	5'-nucleotidase (EC 3.1.3.5)	+		+		+	+
Nucleosides and Nucleotides	Pyrimidines	pyrimidine conversions	5'-nucleotidase (EC 3.1.3.5)	+		+		+	+
Nucleosides and Nucleotides	Pyrimidines	pyrimidine conversions	5'-nucleotidase (EC 3.1.3.5)	+		+		+	+
Nucleosides and Nucleotides	Pyrimidines	pyrimidine conversions	5'-nucleotidase (EC 3.1.3.5)	+		+		+	+
Nucleosides and Nucleotides	Pyrimidines	pyrimidine conversions	5'-nucleotidase (EC 3.1.3.5)	+		+		+	+
Carbohydrates	One-carbon Metabolism	Formaldehyde assimilation: Ribulose monophosphate pathway	6-phospho-3-hexuloisomerase	+		+			+
Carbohydrates	One-carbon Metabolism	Formaldehyde assimilation: Ribulose monophosphate pathway	6-phospho-3-hexuloisomerase	+		+			+
Carbohydrates	One-carbon Metabolism	Formaldehyde assimilation: Ribulose monophosphate pathway	6-phospho-3-hexuloisomerase	+		+			+
Carbohydrates	Di- and oligosaccharides	Beta-Glucoside Metabolism	6-phospho-beta-glucosidase (EC 3.2.1.86)		+				+
Carbohydrates	Di- and oligosaccharides	Beta-Glucoside Metabolism	6-phospho-beta-glucosidase (EC 3.2.1.86)		+				+
Carbohydrates	Monosaccharides	D-Tagatose and Galactitol Utilization	6-phosphofructokinase (EC 2.7.1.11)	+	+	+	+	+	+
Carbohydrates	Monosaccharides	D-Tagatose and Galactitol Utilization	6-phosphofructokinase (EC 2.7.1.11)	+	+	+	+	+	+
Carbohydrates	Monosaccharides	D-Tagatose and Galactitol Utilization	6-phosphofructokinase (EC 2.7.1.11)	+	+	+	+	+	+
Carbohydrates	Central carbohydrate metabolism	Glycolysis and Gluconeogenesis	6-phosphofructokinase (EC 2.7.1.11)	+	+	+	+	+	+
Carbohydrates	Central carbohydrate metabolism	Glycolysis and Gluconeogenesis	6-phosphofructokinase (EC 2.7.1.11)	+	+	+	+	+	+
Carbohydrates	Central carbohydrate metabolism	Glycolysis and Gluconeogenesis	6-phosphofructokinase (EC 2.7.1.11)	+	+	+	+	+	+
Carbohydrates	Central carbohydrate metabolism	Glycolysis and Gluconeogenesis	6-phosphofructokinase (EC 2.7.1.11)	+	+	+	+	+	+
Carbohydrates	Central carbohydrate metabolism	Glycolysis and Gluconeogenesis	6-phosphofructokinase (EC 2.7.1.11)	+	+	+	+	+	+
Carbohydrates	Aminosugars	N-Acetyl-Galactosamine and Galactosamine Utilization	6-phosphofructokinase (EC 2.7.1.11)	+	+	+	+	+	+
Carbohydrates	Monosaccharides	D-gluconate and ketogluconates metabolism	6-phosphogluconate dehydrogenase, decarboxylating (EC 1.1.1.44)		+	+	+	+	+
Carbohydrates	Monosaccharides	D-gluconate and ketogluconates metabolism	6-phosphogluconate dehydrogenase, decarboxylating (EC 1.1.1.44)		+	+	+	+	+
Carbohydrates	Monosaccharides	D-gluconate and ketogluconates metabolism	6-phosphogluconate dehydrogenase, decarboxylating (EC 1.1.1.44)		+	+	+	+	+
Carbohydrates	Monosaccharides	D-gluconate and ketogluconates metabolism	6-phosphogluconate dehydrogenase, decarboxylating (EC 1.1.1.44)		+	+	+	+	+
Carbohydrates	Central carbohydrate metabolism	Pentose phosphate pathway	6-phosphogluconate dehydrogenase, decarboxylating (EC 1.1.1.44)		+	+	+	+	+
Carbohydrates	Central carbohydrate metabolism	Pentose phosphate pathway	6-phosphogluconate dehydrogenase, decarboxylating (EC 1.1.1.44)		+	+	+	+	+
Carbohydrates	Central carbohydrate metabolism	Pentose phosphate pathway	6-phosphogluconate dehydrogenase, decarboxylating (EC 1.1.1.44)		+	+	+	+	+
Carbohydrates	Central carbohydrate metabolism	Pentose phosphate pathway	6-phosphogluconate dehydrogenase, decarboxylating (EC 1.1.1.44)		+	+	+	+	+
Carbohydrates	Central carbohydrate metabolism	Pentose phosphate pathway	6-phosphogluconate dehydrogenase, decarboxylating (EC 1.1.1.44)		+	+	+	+	+
Carbohydrates	Central carbohydrate metabolism	Entner-Doudoroff Pathway	6-phosphogluconolactonase (EC 3.1.1.31), eukaryotic type		+	+	+	+	+
Carbohydrates	Central carbohydrate metabolism	Entner-Doudoroff Pathway	6-phosphogluconolactonase (EC 3.1.1.31), eukaryotic type		+	+	+	+	+
Carbohydrates	Central carbohydrate metabolism	Pentose phosphate pathway	6-phosphogluconolactonase (EC 3.1.1.31), eukaryotic type		+	+	+	+	+
Carbohydrates	Central carbohydrate metabolism	Pentose phosphate pathway	6-phosphogluconolactonase (EC 3.1.1.31), eukaryotic type		+	+	+	+	+
Carbohydrates	Central carbohydrate metabolism	Pentose phosphate pathway	6-phosphogluconolactonase (EC 3.1.1.31), eukaryotic type		+	+	+	+	+
Carbohydrates	Central carbohydrate metabolism	Pentose phosphate pathway	6-phosphogluconolactonase (EC 3.1.1.31), eukaryotic type		+	+	+	+	+
Carbohydrates	Central carbohydrate metabolism	Pentose phosphate pathway	6-phosphogluconolactonase (EC 3.1.1.31), eukaryotic type		+	+	+	+	+
Cofactors, Vitamins, Prosthetic Groups, Pigments	Riboflavin, FMN, FAD	Riboflavin, FMN and FAD metabolism	6,7-dimethyl-8-ribityllumazine synthase (EC 2.5.1.78)	+	+	+	+	+	+
Cofactors, Vitamins, Prosthetic Groups, Pigments	Riboflavin, FMN, FAD	Riboflavin, FMN and FAD metabolism	6,7-dimethyl-8-ribityllumazine synthase (EC 2.5.1.78)	+	+	+	+	+	+
Cofactors, Vitamins, Prosthetic Groups, Pigments	Riboflavin, FMN, FAD	Riboflavin, FMN and FAD metabolism	6,7-dimethyl-8-ribityllumazine synthase (EC 2.5.1.78)	+	+	+	+	+	+
Cofactors, Vitamins, Prosthetic Groups, Pigments	Riboflavin, FMN, FAD	Riboflavin, FMN and FAD metabolism	6,7-dimethyl-8-ribityllumazine synthase (EC 2.5.1.78)	+	+	+	+	+	+
Cofactors, Vitamins, Prosthetic Groups, Pigments	Riboflavin, FMN, FAD	Riboflavin, FMN and FAD metabolism	6,7-dimethyl-8-ribityllumazine synthase (EC 2.5.1.78)	+	+	+	+	+	+
Cofactors, Vitamins, Prosthetic Groups, Pigments	Riboflavin, FMN, FAD	Riboflavin, FMN and FAD metabolism	6,7-dimethyl-8-ribityllumazine synthase (EC 2.5.1.78)	+	+	+	+	+	+
Cofactors, Vitamins, Prosthetic Groups, Pigments	Riboflavin, FMN, FAD	Riboflavin, FMN and FAD metabolism in plants	6,7-dimethyl-8-ribityllumazine synthase (EC 2.5.1.78)	+	+	+	+	+	+
Cofactors, Vitamins, Prosthetic Groups, Pigments	Riboflavin, FMN, FAD	Riboflavin, FMN and FAD metabolism in plants	6,7-dimethyl-8-ribityllumazine synthase (EC 2.5.1.78)	+	+	+	+	+	+
Cofactors, Vitamins, Prosthetic Groups, Pigments	Riboflavin, FMN, FAD	Riboflavin, FMN and FAD metabolism in plants	6,7-dimethyl-8-ribityllumazine synthase (EC 2.5.1.78)	+	+	+	+	+	+
Cofactors, Vitamins, Prosthetic Groups, Pigments	Riboflavin, FMN, FAD	Riboflavin, FMN and FAD metabolism in plants	6,7-dimethyl-8-ribityllumazine synthase (EC 2.5.1.78)	+	+	+	+	+	+
Cofactors, Vitamins, Prosthetic Groups, Pigments	Riboflavin, FMN, FAD	Riboflavin, FMN and FAD metabolism in plants	6,7-dimethyl-8-ribityllumazine synthase (EC 2.5.1.78)	+	+	+	+	+	+
Cofactors, Vitamins, Prosthetic Groups, Pigments	Riboflavin, FMN, FAD	Riboflavin, FMN and FAD metabolism in plants	6,7-dimethyl-8-ribityllumazine synthase (EC 2.5.1.78)	+	+	+	+	+	+
DNA Metabolism	DNA repair	DNA repair, bacterial	A/G-specific adenine glycosylase (EC 3.2.2.-)	+	+	+	+	+	+
DNA Metabolism	DNA repair	DNA repair, bacterial	A/G-specific adenine glycosylase (EC 3.2.2.-)	+	+	+	+	+	+
DNA Metabolism	DNA repair	DNA repair, bacterial	A/G-specific adenine glycosylase (EC 3.2.2.-)	+	+	+	+	+	+
DNA Metabolism	DNA repair	DNA repair, bacterial	A/G-specific adenine glycosylase (EC 3.2.2.-)	+	+	+	+	+	+
DNA Metabolism	DNA repair	DNA repair, bacterial	A/G-specific adenine glycosylase (EC 3.2.2.-)	+	+	+	+	+	+
DNA Metabolism	DNA repair	DNA repair, bacterial	A/G-specific adenine glycosylase (EC 3.2.2.-)	+	+	+	+	+	+
Membrane Transport	ABC transporters	ATP-dependent efflux pump transporter Ybh	ABC transport system, permease component YbhR						+
Membrane Transport	ABC transporters	ATP-dependent efflux pump transporter Ybh	ABC transport system, permease component YbhS						+
Membrane Transport	ABC transporters	ATP-dependent efflux pump transporter Ybh	ABC transporter multidrug efflux pump, fused ATP-binding domains						+
Iron acquisition and metabolism	Iron acquisition and metabolism - no subcategory	Hemin transport system	ABC-type hemin transport system, ATPase component		+		+
Iron acquisition and metabolism	Iron acquisition and metabolism - no subcategory	Hemin transport system	ABC-type hemin transport system, ATPase component		+		+
Carbohydrates	Fermentation	Butanol Biosynthesis	Acetaldehyde dehydrogenase (EC 1.2.1.10)	+	+	+	+	+	+
Carbohydrates	Fermentation	Butanol Biosynthesis	Acetaldehyde dehydrogenase (EC 1.2.1.10)	+	+	+	+	+	+
Carbohydrates	Fermentation	Butanol Biosynthesis	Acetaldehyde dehydrogenase (EC 1.2.1.10)	+	+	+	+	+	+
Carbohydrates	Fermentation	Fermentations: Lactate	Acetaldehyde dehydrogenase (EC 1.2.1.10)	+	+	+	+	+	+
Carbohydrates	Fermentation	Fermentations: Lactate	Acetaldehyde dehydrogenase (EC 1.2.1.10)	+	+	+	+	+	+
Carbohydrates	Fermentation	Fermentations: Lactate	Acetaldehyde dehydrogenase (EC 1.2.1.10)	+	+	+	+	+	+
Carbohydrates	Fermentation	Fermentations: Lactate	Acetaldehyde dehydrogenase (EC 1.2.1.10)	+	+	+	+	+	+
Carbohydrates	Fermentation	Fermentations: Lactate	Acetaldehyde dehydrogenase (EC 1.2.1.10)	+	+	+	+	+	+
Carbohydrates	Fermentation	Fermentations: Lactate	Acetaldehyde dehydrogenase (EC 1.2.1.10)	+	+	+	+	+	+
Carbohydrates	Fermentation	Fermentations: Mixed acid	Acetaldehyde dehydrogenase (EC 1.2.1.10)	+	+	+	+	+	+
Carbohydrates	Fermentation	Fermentations: Mixed acid	Acetaldehyde dehydrogenase (EC 1.2.1.10)	+	+	+	+	+	+
Carbohydrates	Fermentation	Fermentations: Mixed acid	Acetaldehyde dehydrogenase (EC 1.2.1.10)	+	+	+	+	+	+
Carbohydrates	Fermentation	Fermentations: Mixed acid	Acetaldehyde dehydrogenase (EC 1.2.1.10)	+	+	+	+	+	+
Carbohydrates	Fermentation	Fermentations: Mixed acid	Acetaldehyde dehydrogenase (EC 1.2.1.10)	+	+	+	+	+	+
Carbohydrates	Fermentation	Fermentations: Mixed acid	Acetaldehyde dehydrogenase (EC 1.2.1.10)	+	+	+	+	+	+
Carbohydrates	Central carbohydrate metabolism	Pyruvate metabolism II: acetyl-CoA, acetogenesis from pyruvate	Acetaldehyde dehydrogenase (EC 1.2.1.10)	+	+	+	+	+	+
Carbohydrates	Central carbohydrate metabolism	Pyruvate metabolism II: acetyl-CoA, acetogenesis from pyruvate	Acetaldehyde dehydrogenase (EC 1.2.1.10)	+	+	+	+	+	+
Carbohydrates	Central carbohydrate metabolism	Pyruvate metabolism II: acetyl-CoA, acetogenesis from pyruvate	Acetaldehyde dehydrogenase (EC 1.2.1.10)	+	+	+	+	+	+
Carbohydrates	Central carbohydrate metabolism	Pyruvate metabolism II: acetyl-CoA, acetogenesis from pyruvate	Acetaldehyde dehydrogenase (EC 1.2.1.10)	+	+	+	+	+	+
Carbohydrates	Central carbohydrate metabolism	Pyruvate metabolism II: acetyl-CoA, acetogenesis from pyruvate	Acetaldehyde dehydrogenase (EC 1.2.1.10)	+	+	+	+	+	+
Carbohydrates	Central carbohydrate metabolism	Pyruvate metabolism II: acetyl-CoA, acetogenesis from pyruvate	Acetaldehyde dehydrogenase (EC 1.2.1.10)	+	+	+	+	+	+
Carbohydrates	Fermentation	Fermentations: Lactate	Acetate kinase (EC 2.7.2.1)	+	+	+	+	+	+
Carbohydrates	Fermentation	Fermentations: Lactate	Acetate kinase (EC 2.7.2.1)	+	+	+	+	+	+
Carbohydrates	Fermentation	Fermentations: Lactate	Acetate kinase (EC 2.7.2.1)	+	+	+	+	+	+
Carbohydrates	Fermentation	Fermentations: Lactate	Acetate kinase (EC 2.7.2.1)	+	+	+	+	+	+
Carbohydrates	Fermentation	Fermentations: Lactate	Acetate kinase (EC 2.7.2.1)	+	+	+	+	+	+
Carbohydrates	Fermentation	Fermentations: Lactate	Acetate kinase (EC 2.7.2.1)	+	+	+	+	+	+
Carbohydrates	Fermentation	Fermentations: Mixed acid	Acetate kinase (EC 2.7.2.1)	+	+	+	+	+	+
Carbohydrates	Fermentation	Fermentations: Mixed acid	Acetate kinase (EC 2.7.2.1)	+	+	+	+	+	+
Carbohydrates	Fermentation	Fermentations: Mixed acid	Acetate kinase (EC 2.7.2.1)	+	+	+	+	+	+
Carbohydrates	Fermentation	Fermentations: Mixed acid	Acetate kinase (EC 2.7.2.1)	+	+	+	+	+	+
Carbohydrates	Fermentation	Fermentations: Mixed acid	Acetate kinase (EC 2.7.2.1)	+	+	+	+	+	+
Carbohydrates	Fermentation	Fermentations: Mixed acid	Acetate kinase (EC 2.7.2.1)	+	+	+	+	+	+
Carbohydrates	Central carbohydrate metabolism	Pyruvate metabolism II: acetyl-CoA, acetogenesis from pyruvate	Acetate kinase (EC 2.7.2.1)	+	+	+	+	+	+
Carbohydrates	Central carbohydrate metabolism	Pyruvate metabolism II: acetyl-CoA, acetogenesis from pyruvate	Acetate kinase (EC 2.7.2.1)	+	+	+	+	+	+
Carbohydrates	Central carbohydrate metabolism	Pyruvate metabolism II: acetyl-CoA, acetogenesis from pyruvate	Acetate kinase (EC 2.7.2.1)	+	+	+	+	+	+
Carbohydrates	Central carbohydrate metabolism	Pyruvate metabolism II: acetyl-CoA, acetogenesis from pyruvate	Acetate kinase (EC 2.7.2.1)	+	+	+	+	+	+
Carbohydrates	Central carbohydrate metabolism	Pyruvate metabolism II: acetyl-CoA, acetogenesis from pyruvate	Acetate kinase (EC 2.7.2.1)	+	+	+	+	+	+
Carbohydrates	Central carbohydrate metabolism	Pyruvate metabolism II: acetyl-CoA, acetogenesis from pyruvate	Acetate kinase (EC 2.7.2.1)	+	+	+	+	+	+
Carbohydrates	Central carbohydrate metabolism	Pyruvate metabolism II: acetyl-CoA, acetogenesis from pyruvate	Acetate permease ActP (cation/acetate symporter)	+					+
Carbohydrates	Central carbohydrate metabolism	Pyruvate metabolism II: acetyl-CoA, acetogenesis from pyruvate	Acetate permease ActP (cation/acetate symporter)	+					+
Carbohydrates	Fermentation	Acetoin, butanediol metabolism	Acetoin dehydrogenase E1 component alpha-subunit (EC 1.2.4.-)						+
Carbohydrates	Fermentation	Acetoin, butanediol metabolism	Acetoin dehydrogenase E1 component beta-subunit (EC 1.2.4.-)						+
Carbohydrates	Fermentation	Acetoin, butanediol metabolism	Acetolactate synthase large subunit (EC 2.2.1.6)	+	+	+	+	+	+
Carbohydrates	Fermentation	Acetolactate synthase subunits	Acetolactate synthase large subunit (EC 2.2.1.6)	+	+	+	+	+	+
Carbohydrates	Fermentation	Acetolactate synthase subunits	Acetolactate synthase large subunit (EC 2.2.1.6)	+	+	+	+	+	+
Carbohydrates	Fermentation	Acetolactate synthase subunits	Acetolactate synthase large subunit (EC 2.2.1.6)	+	+	+	+	+	+
Carbohydrates	Fermentation	Acetolactate synthase subunits	Acetolactate synthase large subunit (EC 2.2.1.6)	+	+	+	+	+	+
Carbohydrates	Fermentation	Acetolactate synthase subunits	Acetolactate synthase large subunit (EC 2.2.1.6)	+	+	+	+	+	+
Carbohydrates	Fermentation	Acetolactate synthase subunits	Acetolactate synthase large subunit (EC 2.2.1.6)	+	+	+	+	+	+
Amino Acids and Derivatives	Branched-chain amino acids	Branched-Chain Amino Acid Biosynthesis	Acetolactate synthase large subunit (EC 2.2.1.6)	+	+	+	+	+	+
Amino Acids and Derivatives	Branched-chain amino acids	Branched-Chain Amino Acid Biosynthesis	Acetolactate synthase large subunit (EC 2.2.1.6)	+	+	+	+	+	+
Amino Acids and Derivatives	Branched-chain amino acids	Branched-Chain Amino Acid Biosynthesis	Acetolactate synthase large subunit (EC 2.2.1.6)	+	+	+	+	+	+
Amino Acids and Derivatives	Branched-chain amino acids	Branched-Chain Amino Acid Biosynthesis	Acetolactate synthase large subunit (EC 2.2.1.6)	+	+	+	+	+	+
Amino Acids and Derivatives	Branched-chain amino acids	Branched-Chain Amino Acid Biosynthesis	Acetolactate synthase large subunit (EC 2.2.1.6)	+	+	+	+	+	+
Amino Acids and Derivatives	Branched-chain amino acids	Branched-Chain Amino Acid Biosynthesis	Acetolactate synthase large subunit (EC 2.2.1.6)	+	+	+	+	+	+
Carbohydrates	Fermentation	Acetoin, butanediol metabolism	Acetolactate synthase small subunit (EC 2.2.1.6)	+	+	+	+	+	+
Carbohydrates	Fermentation	Acetolactate synthase subunits	Acetolactate synthase small subunit (EC 2.2.1.6)	+	+	+	+	+	+
Carbohydrates	Fermentation	Acetolactate synthase subunits	Acetolactate synthase small subunit (EC 2.2.1.6)	+	+	+	+	+	+
Carbohydrates	Fermentation	Acetolactate synthase subunits	Acetolactate synthase small subunit (EC 2.2.1.6)	+	+	+	+	+	+
Carbohydrates	Fermentation	Acetolactate synthase subunits	Acetolactate synthase small subunit (EC 2.2.1.6)	+	+	+	+	+	+
Carbohydrates	Fermentation	Acetolactate synthase subunits	Acetolactate synthase small subunit (EC 2.2.1.6)	+	+	+	+	+	+
Carbohydrates	Fermentation	Acetolactate synthase subunits	Acetolactate synthase small subunit (EC 2.2.1.6)	+	+	+	+	+	+
Amino Acids and Derivatives	Branched-chain amino acids	Branched-Chain Amino Acid Biosynthesis	Acetolactate synthase small subunit (EC 2.2.1.6)	+	+	+	+	+	+
Amino Acids and Derivatives	Branched-chain amino acids	Branched-Chain Amino Acid Biosynthesis	Acetolactate synthase small subunit (EC 2.2.1.6)	+	+	+	+	+	+
Amino Acids and Derivatives	Branched-chain amino acids	Branched-Chain Amino Acid Biosynthesis	Acetolactate synthase small subunit (EC 2.2.1.6)	+	+	+	+	+	+
Amino Acids and Derivatives	Branched-chain amino acids	Branched-Chain Amino Acid Biosynthesis	Acetolactate synthase small subunit (EC 2.2.1.6)	+	+	+	+	+	+
Amino Acids and Derivatives	Branched-chain amino acids	Branched-Chain Amino Acid Biosynthesis	Acetolactate synthase small subunit (EC 2.2.1.6)	+	+	+	+	+	+
Amino Acids and Derivatives	Branched-chain amino acids	Branched-Chain Amino Acid Biosynthesis	Acetolactate synthase small subunit (EC 2.2.1.6)	+	+	+	+	+	+
Carbohydrates	Fermentation	Butanol Biosynthesis	Acetyl-CoA acetyltransferase (EC 2.3.1.9)	+	+				+
Carbohydrates	Fermentation	Butanol Biosynthesis	Acetyl-CoA acetyltransferase (EC 2.3.1.9)	+	+				+
Carbohydrates	Fermentation	Butanol Biosynthesis	Acetyl-CoA acetyltransferase (EC 2.3.1.9)	+	+				+
Fatty Acids, Lipids, and Isoprenoids	Isoprenoids	Isoprenoid Biosynthesis	Acetyl-CoA acetyltransferase (EC 2.3.1.9)	+	+				+
Fatty Acids, Lipids, and Isoprenoids	Isoprenoids	Isoprenoid Biosynthesis	Acetyl-CoA acetyltransferase (EC 2.3.1.9)	+	+				+
Fatty Acids, Lipids, and Isoprenoids	Isoprenoids	Isoprenoid Biosynthesis	Acetyl-CoA acetyltransferase (EC 2.3.1.9)	+	+				+
Carbohydrates	One-carbon Metabolism	Serine-glyoxylate cycle	Acetyl-CoA acetyltransferase (EC 2.3.1.9)	+	+				+
Fatty Acids, Lipids, and Isoprenoids	Fatty acids	Fatty Acid Biosynthesis FASII	Acetyl-coenzyme A carboxyl transferase alpha chain (EC 6.4.1.2)	+	+	+	+	+	+
Fatty Acids, Lipids, and Isoprenoids	Fatty acids	Fatty Acid Biosynthesis FASII	Acetyl-coenzyme A carboxyl transferase alpha chain (EC 6.4.1.2)	+	+	+	+	+	+
Fatty Acids, Lipids, and Isoprenoids	Fatty acids	Fatty Acid Biosynthesis FASII	Acetyl-coenzyme A carboxyl transferase alpha chain (EC 6.4.1.2)	+	+	+	+	+	+
Fatty Acids, Lipids, and Isoprenoids	Fatty acids	Fatty Acid Biosynthesis FASII	Acetyl-coenzyme A carboxyl transferase alpha chain (EC 6.4.1.2)	+	+	+	+	+	+
Fatty Acids, Lipids, and Isoprenoids	Fatty acids	Fatty Acid Biosynthesis FASII	Acetyl-coenzyme A carboxyl transferase alpha chain (EC 6.4.1.2)	+	+	+	+	+	+
Fatty Acids, Lipids, and Isoprenoids	Fatty acids	Fatty Acid Biosynthesis FASII	Acetyl-coenzyme A carboxyl transferase alpha chain (EC 6.4.1.2)	+	+	+	+	+	+
Virulence, Disease and Defense	Bacteriocins, ribosomally synthesized antibacterial peptides	Colicin V and Bacteriocin Production Cluster	Acetyl-coenzyme A carboxyl transferase beta chain (EC 6.4.1.2)	+	+	+	+	+	+
Virulence, Disease and Defense	Bacteriocins, ribosomally synthesized antibacterial peptides	Colicin V and Bacteriocin Production Cluster	Acetyl-coenzyme A carboxyl transferase beta chain (EC 6.4.1.2)	+	+	+	+	+	+
Virulence, Disease and Defense	Bacteriocins, ribosomally synthesized antibacterial peptides	Colicin V and Bacteriocin Production Cluster	Acetyl-coenzyme A carboxyl transferase beta chain (EC 6.4.1.2)	+	+	+	+	+	+
Fatty Acids, Lipids, and Isoprenoids	Fatty acids	Fatty Acid Biosynthesis FASII	Acetyl-coenzyme A carboxyl transferase beta chain (EC 6.4.1.2)	+	+	+	+	+	+
Fatty Acids, Lipids, and Isoprenoids	Fatty acids	Fatty Acid Biosynthesis FASII	Acetyl-coenzyme A carboxyl transferase beta chain (EC 6.4.1.2)	+	+	+	+	+	+
Fatty Acids, Lipids, and Isoprenoids	Fatty acids	Fatty Acid Biosynthesis FASII	Acetyl-coenzyme A carboxyl transferase beta chain (EC 6.4.1.2)	+	+	+	+	+	+
Fatty Acids, Lipids, and Isoprenoids	Fatty acids	Fatty Acid Biosynthesis FASII	Acetyl-coenzyme A carboxyl transferase beta chain (EC 6.4.1.2)	+	+	+	+	+	+
Fatty Acids, Lipids, and Isoprenoids	Fatty acids	Fatty Acid Biosynthesis FASII	Acetyl-coenzyme A carboxyl transferase beta chain (EC 6.4.1.2)	+	+	+	+	+	+
Fatty Acids, Lipids, and Isoprenoids	Fatty acids	Fatty Acid Biosynthesis FASII	Acetyl-coenzyme A carboxyl transferase beta chain (EC 6.4.1.2)	+	+	+	+	+	+
Amino Acids and Derivatives	Arginine; urea cycle, polyamines	Arginine Biosynthesis -- gjo	Acetylglutamate kinase (EC 2.7.2.8)		+	+	+	+	+
Amino Acids and Derivatives	Arginine; urea cycle, polyamines	Arginine Biosynthesis -- gjo	Acetylglutamate kinase (EC 2.7.2.8)		+	+	+	+	+
Amino Acids and Derivatives	Arginine; urea cycle, polyamines	Arginine Biosynthesis -- gjo	Acetylglutamate kinase (EC 2.7.2.8)		+	+	+	+	+
Amino Acids and Derivatives	Arginine; urea cycle, polyamines	Arginine Biosynthesis -- gjo	Acetylglutamate kinase (EC 2.7.2.8)		+	+	+	+	+
Amino Acids and Derivatives	Arginine; urea cycle, polyamines	Arginine Biosynthesis -- gjo	Acetylglutamate kinase (EC 2.7.2.8)		+	+	+	+	+
Amino Acids and Derivatives	Arginine; urea cycle, polyamines	Arginine Biosynthesis extended	Acetylglutamate kinase (EC 2.7.2.8)		+	+	+	+	+
Amino Acids and Derivatives	Arginine; urea cycle, polyamines	Arginine Biosynthesis extended	Acetylglutamate kinase (EC 2.7.2.8)		+	+	+	+	+
Amino Acids and Derivatives	Arginine; urea cycle, polyamines	Arginine Biosynthesis extended	Acetylglutamate kinase (EC 2.7.2.8)		+	+	+	+	+
Amino Acids and Derivatives	Arginine; urea cycle, polyamines	Arginine Biosynthesis extended	Acetylglutamate kinase (EC 2.7.2.8)		+	+	+	+	+
Amino Acids and Derivatives	Arginine; urea cycle, polyamines	Arginine Biosynthesis extended	Acetylglutamate kinase (EC 2.7.2.8)		+	+	+	+	+
Amino Acids and Derivatives	Arginine; urea cycle, polyamines	Arginine Biosynthesis -- gjo	Acetylornithine aminotransferase (EC 2.6.1.11)			+	+	+	+
Amino Acids and Derivatives	Arginine; urea cycle, polyamines	Arginine Biosynthesis -- gjo	Acetylornithine aminotransferase (EC 2.6.1.11)			+	+	+	+
Amino Acids and Derivatives	Arginine; urea cycle, polyamines	Arginine Biosynthesis -- gjo	Acetylornithine aminotransferase (EC 2.6.1.11)			+	+	+	+
Amino Acids and Derivatives	Arginine; urea cycle, polyamines	Arginine Biosynthesis -- gjo	Acetylornithine aminotransferase (EC 2.6.1.11)			+	+	+	+
Amino Acids and Derivatives	Arginine; urea cycle, polyamines	Arginine Biosynthesis extended	Acetylornithine aminotransferase (EC 2.6.1.11)			+	+	+	+
Amino Acids and Derivatives	Arginine; urea cycle, polyamines	Arginine Biosynthesis extended	Acetylornithine aminotransferase (EC 2.6.1.11)			+	+	+	+
Amino Acids and Derivatives	Arginine; urea cycle, polyamines	Arginine Biosynthesis extended	Acetylornithine aminotransferase (EC 2.6.1.11)			+	+	+	+
Amino Acids and Derivatives	Arginine; urea cycle, polyamines	Arginine Biosynthesis extended	Acetylornithine aminotransferase (EC 2.6.1.11)			+	+	+	+
Amino Acids and Derivatives	Arginine; urea cycle, polyamines	Arginine Biosynthesis -- gjo	Acetylornithine deacetylase (EC 3.5.1.16)		+	+	+	+	+
Amino Acids and Derivatives	Arginine; urea cycle, polyamines	Arginine Biosynthesis -- gjo	Acetylornithine deacetylase (EC 3.5.1.16)		+	+	+	+	+
Amino Acids and Derivatives	Arginine; urea cycle, polyamines	Arginine Biosynthesis -- gjo	Acetylornithine deacetylase (EC 3.5.1.16)		+	+	+	+	+
Amino Acids and Derivatives	Arginine; urea cycle, polyamines	Arginine Biosynthesis -- gjo	Acetylornithine deacetylase (EC 3.5.1.16)		+	+	+	+	+
Amino Acids and Derivatives	Arginine; urea cycle, polyamines	Arginine Biosynthesis -- gjo	Acetylornithine deacetylase (EC 3.5.1.16)		+	+	+	+	+
Amino Acids and Derivatives	Arginine; urea cycle, polyamines	Arginine Biosynthesis extended	Acetylornithine deacetylase (EC 3.5.1.16)		+	+	+	+	+
Amino Acids and Derivatives	Arginine; urea cycle, polyamines	Arginine Biosynthesis extended	Acetylornithine deacetylase (EC 3.5.1.16)		+	+	+	+	+
Amino Acids and Derivatives	Arginine; urea cycle, polyamines	Arginine Biosynthesis extended	Acetylornithine deacetylase (EC 3.5.1.16)		+	+	+	+	+
Amino Acids and Derivatives	Arginine; urea cycle, polyamines	Arginine Biosynthesis extended	Acetylornithine deacetylase (EC 3.5.1.16)		+	+	+	+	+
Amino Acids and Derivatives	Arginine; urea cycle, polyamines	Arginine Biosynthesis extended	Acetylornithine deacetylase (EC 3.5.1.16)		+	+	+	+	+
Carbohydrates	One-carbon Metabolism	Serine-glyoxylate cycle	Aconitate hydratase (EC 4.2.1.3)	+		+	+		+
Carbohydrates	One-carbon Metabolism	Serine-glyoxylate cycle	Aconitate hydratase (EC 4.2.1.3)	+		+	+		+
Carbohydrates	Central carbohydrate metabolism	TCA Cycle	Aconitate hydratase (EC 4.2.1.3)	+		+	+		+
Carbohydrates	Central carbohydrate metabolism	TCA Cycle	Aconitate hydratase (EC 4.2.1.3)	+		+	+		+
Carbohydrates	Central carbohydrate metabolism	TCA Cycle	Aconitate hydratase (EC 4.2.1.3)	+		+	+		+
Fatty Acids, Lipids, and Isoprenoids	Fatty acids	Fatty Acid Biosynthesis FASII	Acyl carrier protein	+	+	+	+	+	+
Fatty Acids, Lipids, and Isoprenoids	Fatty acids	Fatty Acid Biosynthesis FASII	Acyl carrier protein	+	+	+	+	+	+
Fatty Acids, Lipids, and Isoprenoids	Fatty acids	Fatty Acid Biosynthesis FASII	Acyl carrier protein	+	+	+	+	+	+
Fatty Acids, Lipids, and Isoprenoids	Fatty acids	Fatty Acid Biosynthesis FASII	Acyl carrier protein	+	+	+	+	+	+
Fatty Acids, Lipids, and Isoprenoids	Fatty acids	Fatty Acid Biosynthesis FASII	Acyl carrier protein	+	+	+	+	+	+
Fatty Acids, Lipids, and Isoprenoids	Fatty acids	Fatty Acid Biosynthesis FASII	Acyl carrier protein	+	+	+	+	+	+
Fatty Acids, Lipids, and Isoprenoids	Phospholipids	Glycerolipid and Glycerophospholipid Metabolism in Bacteria	Acyl carrier protein	+	+	+	+	+	+
Fatty Acids, Lipids, and Isoprenoids	Phospholipids	Glycerolipid and Glycerophospholipid Metabolism in Bacteria	Acyl carrier protein	+	+	+	+	+	+
Fatty Acids, Lipids, and Isoprenoids	Phospholipids	Glycerolipid and Glycerophospholipid Metabolism in Bacteria	Acyl carrier protein	+	+	+	+	+	+
Fatty Acids, Lipids, and Isoprenoids	Phospholipids	Glycerolipid and Glycerophospholipid Metabolism in Bacteria	Acyl carrier protein	+	+	+	+	+	+
Fatty Acids, Lipids, and Isoprenoids	Phospholipids	Glycerolipid and Glycerophospholipid Metabolism in Bacteria	Acyl carrier protein	+	+	+	+	+	+
Fatty Acids, Lipids, and Isoprenoids	Phospholipids	Glycerolipid and Glycerophospholipid Metabolism in Bacteria	Acyl carrier protein	+	+	+	+	+	+
Fatty Acids, Lipids, and Isoprenoids	Fatty acids	Fatty Acid Biosynthesis FASII	Acyl carrier protein phosphodiesterase (EC 3.1.4.14)	+	+	+	+		+
Fatty Acids, Lipids, and Isoprenoids	Fatty acids	Fatty Acid Biosynthesis FASII	Acyl carrier protein phosphodiesterase (EC 3.1.4.14)	+	+	+	+		+
Fatty Acids, Lipids, and Isoprenoids	Fatty acids	Fatty Acid Biosynthesis FASII	Acyl carrier protein phosphodiesterase (EC 3.1.4.14)	+	+	+	+		+
Fatty Acids, Lipids, and Isoprenoids	Fatty acids	Fatty Acid Biosynthesis FASII	Acyl carrier protein phosphodiesterase (EC 3.1.4.14)	+	+	+	+		+
Fatty Acids, Lipids, and Isoprenoids	Fatty acids	Fatty Acid Biosynthesis FASII	Acyl carrier protein phosphodiesterase (EC 3.1.4.14)	+	+	+	+		+
Cell Division and Cell Cycle	Cell Division and Cell Cycle - no subcategory	Intracellular septation in Enterobacteria	Acyl-CoA thioesterase YciA, involved in membrane biogenesis	+	+	+	+	+
Cell Division and Cell Cycle	Cell Division and Cell Cycle - no subcategory	Intracellular septation in Enterobacteria	Acyl-CoA thioesterase YciA, involved in membrane biogenesis	+	+	+	+	+
Cell Division and Cell Cycle	Cell Division and Cell Cycle - no subcategory	Intracellular septation in Enterobacteria	Acyl-CoA thioesterase YciA, involved in membrane biogenesis	+	+	+	+	+
Cell Division and Cell Cycle	Cell Division and Cell Cycle - no subcategory	Intracellular septation in Enterobacteria	Acyl-CoA thioesterase YciA, involved in membrane biogenesis	+	+	+	+	+
Cell Division and Cell Cycle	Cell Division and Cell Cycle - no subcategory	Intracellular septation in Enterobacteria	Acyl-CoA thioesterase YciA, involved in membrane biogenesis	+	+	+	+	+
Fatty Acids, Lipids, and Isoprenoids	Phospholipids	Glycerolipid and Glycerophospholipid Metabolism in Bacteria	Acyl-phosphate:glycerol-3-phosphate O-acyltransferase PlsY	+	+	+	+	+	+
Fatty Acids, Lipids, and Isoprenoids	Phospholipids	Glycerolipid and Glycerophospholipid Metabolism in Bacteria	Acyl-phosphate:glycerol-3-phosphate O-acyltransferase PlsY	+	+	+	+	+	+
Fatty Acids, Lipids, and Isoprenoids	Phospholipids	Glycerolipid and Glycerophospholipid Metabolism in Bacteria	Acyl-phosphate:glycerol-3-phosphate O-acyltransferase PlsY	+	+	+	+	+	+
Fatty Acids, Lipids, and Isoprenoids	Phospholipids	Glycerolipid and Glycerophospholipid Metabolism in Bacteria	Acyl-phosphate:glycerol-3-phosphate O-acyltransferase PlsY	+	+	+	+	+	+
Fatty Acids, Lipids, and Isoprenoids	Phospholipids	Glycerolipid and Glycerophospholipid Metabolism in Bacteria	Acyl-phosphate:glycerol-3-phosphate O-acyltransferase PlsY	+	+	+	+	+	+
Fatty Acids, Lipids, and Isoprenoids	Phospholipids	Glycerolipid and Glycerophospholipid Metabolism in Bacteria	Acyl-phosphate:glycerol-3-phosphate O-acyltransferase PlsY	+	+	+	+	+	+
Carbohydrates	Central carbohydrate metabolism	Pyruvate metabolism II: acetyl-CoA, acetogenesis from pyruvate	Acylphosphate phosphohydrolase (EC 3.6.1.7), putative		+	+
Carbohydrates	Central carbohydrate metabolism	Pyruvate metabolism II: acetyl-CoA, acetogenesis from pyruvate	Acylphosphate phosphohydrolase (EC 3.6.1.7), putative		+	+
DNA Metabolism	DNA repair	DNA repair, bacterial	ADA regulatory protein			+			+
DNA Metabolism	DNA repair	DNA repair, bacterial	ADA regulatory protein			+			+
Cofactors, Vitamins, Prosthetic Groups, Pigments	Cofactors, Vitamins, Prosthetic Groups, Pigments - no subcategory	Thiamin biosynthesis	Additional substrate-binding component of thiamin-regulated ECF transporter for HydroxyMethylPyrimidine						+
Nucleosides and Nucleotides	Purines	Purine conversions	Adenine deaminase (EC 3.5.4.2)		+		+		+
Nucleosides and Nucleotides	Purines	Purine conversions	Adenine deaminase (EC 3.5.4.2)		+		+		+
Nucleosides and Nucleotides	Purines	Purine conversions	Adenine deaminase (EC 3.5.4.2)		+		+		+
Phages, Prophages, Transposable elements, Plasmids	Phages, Prophages	Phage DNA synthesis	Adenine DNA methyltransferase, phage-associated				+
Regulation and Cell signaling	Regulation and Cell signaling - no subcategory	cAMP signaling in bacteria	Adenine phosphoribosyltransferase (EC 2.4.2.7)	+	+	+	+	+	+
Regulation and Cell signaling	Regulation and Cell signaling - no subcategory	cAMP signaling in bacteria	Adenine phosphoribosyltransferase (EC 2.4.2.7)	+	+	+	+	+	+
Regulation and Cell signaling	Regulation and Cell signaling - no subcategory	cAMP signaling in bacteria	Adenine phosphoribosyltransferase (EC 2.4.2.7)	+	+	+	+	+	+
Regulation and Cell signaling	Regulation and Cell signaling - no subcategory	cAMP signaling in bacteria	Adenine phosphoribosyltransferase (EC 2.4.2.7)	+	+	+	+	+	+
Regulation and Cell signaling	Regulation and Cell signaling - no subcategory	cAMP signaling in bacteria	Adenine phosphoribosyltransferase (EC 2.4.2.7)	+	+	+	+	+	+
Regulation and Cell signaling	Regulation and Cell signaling - no subcategory	cAMP signaling in bacteria	Adenine phosphoribosyltransferase (EC 2.4.2.7)	+	+	+	+	+	+
Nucleosides and Nucleotides	Purines	Purine conversions	Adenine phosphoribosyltransferase (EC 2.4.2.7)	+	+	+	+	+	+
Nucleosides and Nucleotides	Purines	Purine conversions	Adenine phosphoribosyltransferase (EC 2.4.2.7)	+	+	+	+	+	+
Nucleosides and Nucleotides	Purines	Purine conversions	Adenine phosphoribosyltransferase (EC 2.4.2.7)	+	+	+	+	+	+
Nucleosides and Nucleotides	Purines	Purine conversions	Adenine phosphoribosyltransferase (EC 2.4.2.7)	+	+	+	+	+	+
Nucleosides and Nucleotides	Purines	Purine conversions	Adenine phosphoribosyltransferase (EC 2.4.2.7)	+	+	+	+	+	+
Nucleosides and Nucleotides	Purines	Purine conversions	Adenine phosphoribosyltransferase (EC 2.4.2.7)	+	+	+	+	+	+
Nucleosides and Nucleotides	Detoxification	Nudix proteins (nucleoside triphosphate hydrolases)	Adenosine (5')-pentaphospho-(5'')-adenosine pyrophosphohydrolase (EC 3.6.1.-)	+			+
Nucleosides and Nucleotides	Detoxification	Nudix proteins (nucleoside triphosphate hydrolases)	Adenosine (5')-pentaphospho-(5'')-adenosine pyrophosphohydrolase (EC 3.6.1.-)	+			+
Miscellaneous	Miscellaneous - no subcategory	Phosphoglycerate mutase protein family	Adenosine (5')-pentaphospho-(5'')-adenosine pyrophosphohydrolase (EC 3.6.1.-)	+			+
Miscellaneous	Miscellaneous - no subcategory	Phosphoglycerate mutase protein family	Adenosine (5')-pentaphospho-(5'')-adenosine pyrophosphohydrolase (EC 3.6.1.-)	+			+
Nucleosides and Nucleotides	Purines	Purine conversions	Adenosine deaminase (EC 3.5.4.4)			+
Cofactors, Vitamins, Prosthetic Groups, Pigments	Biotin	Biotin biosynthesis	Adenosylmethionine-8-amino-7-oxononanoate aminotransferase (EC 2.6.1.62)			+	+
Cofactors, Vitamins, Prosthetic Groups, Pigments	Biotin	Biotin biosynthesis	Adenosylmethionine-8-amino-7-oxononanoate aminotransferase (EC 2.6.1.62)			+	+
Cofactors, Vitamins, Prosthetic Groups, Pigments	Biotin	Biotin biosynthesis Experimental	Adenosylmethionine-8-amino-7-oxononanoate aminotransferase (EC 2.6.1.62)			+	+
Cofactors, Vitamins, Prosthetic Groups, Pigments	Biotin	Biotin biosynthesis Experimental	Adenosylmethionine-8-amino-7-oxononanoate aminotransferase (EC 2.6.1.62)			+	+
Regulation and Cell signaling	Regulation and Cell signaling - no subcategory	cAMP signaling in bacteria	Adenylate cyclase (EC 4.6.1.1)	+	+	+	+	+	+
Regulation and Cell signaling	Regulation and Cell signaling - no subcategory	cAMP signaling in bacteria	Adenylate cyclase (EC 4.6.1.1)	+	+	+	+	+	+
Regulation and Cell signaling	Regulation and Cell signaling - no subcategory	cAMP signaling in bacteria	Adenylate cyclase (EC 4.6.1.1)	+	+	+	+	+	+
Regulation and Cell signaling	Regulation and Cell signaling - no subcategory	cAMP signaling in bacteria	Adenylate cyclase (EC 4.6.1.1)	+	+	+	+	+	+
Regulation and Cell signaling	Regulation and Cell signaling - no subcategory	cAMP signaling in bacteria	Adenylate cyclase (EC 4.6.1.1)	+	+	+	+	+	+
Regulation and Cell signaling	Regulation and Cell signaling - no subcategory	cAMP signaling in bacteria	Adenylate cyclase (EC 4.6.1.1)	+	+	+	+	+	+
Nucleosides and Nucleotides	Purines	Purine conversions	Adenylate kinase (EC 2.7.4.3)	+	+	+	+	+	+
Nucleosides and Nucleotides	Purines	Purine conversions	Adenylate kinase (EC 2.7.4.3)	+	+	+	+	+	+
Nucleosides and Nucleotides	Purines	Purine conversions	Adenylate kinase (EC 2.7.4.3)	+	+	+	+	+	+
Nucleosides and Nucleotides	Purines	Purine conversions	Adenylate kinase (EC 2.7.4.3)	+	+	+	+	+	+
Nucleosides and Nucleotides	Purines	Purine conversions	Adenylate kinase (EC 2.7.4.3)	+	+	+	+	+	+
Nucleosides and Nucleotides	Purines	Purine conversions	Adenylate kinase (EC 2.7.4.3)	+	+	+	+	+	+
Nucleosides and Nucleotides	Purines	De Novo Purine Biosynthesis	Adenylosuccinate lyase (EC 4.3.2.2)	+	+	+	+	+	+
Nucleosides and Nucleotides	Purines	De Novo Purine Biosynthesis	Adenylosuccinate lyase (EC 4.3.2.2)	+	+	+	+	+	+
Nucleosides and Nucleotides	Purines	De Novo Purine Biosynthesis	Adenylosuccinate lyase (EC 4.3.2.2)	+	+	+	+	+	+
Nucleosides and Nucleotides	Purines	De Novo Purine Biosynthesis	Adenylosuccinate lyase (EC 4.3.2.2)	+	+	+	+	+	+
Nucleosides and Nucleotides	Purines	De Novo Purine Biosynthesis	Adenylosuccinate lyase (EC 4.3.2.2)	+	+	+	+	+	+
Nucleosides and Nucleotides	Purines	Purine conversions	Adenylosuccinate lyase (EC 4.3.2.2)	+	+	+	+	+	+
Nucleosides and Nucleotides	Purines	Purine conversions	Adenylosuccinate lyase (EC 4.3.2.2)	+	+	+	+	+	+
Nucleosides and Nucleotides	Purines	Purine conversions	Adenylosuccinate lyase (EC 4.3.2.2)	+	+	+	+	+	+
Nucleosides and Nucleotides	Purines	Purine conversions	Adenylosuccinate lyase (EC 4.3.2.2)	+	+	+	+	+	+
Nucleosides and Nucleotides	Purines	Purine conversions	Adenylosuccinate lyase (EC 4.3.2.2)	+	+	+	+	+	+
Nucleosides and Nucleotides	Purines	Purine conversions	Adenylosuccinate lyase (EC 4.3.2.2)	+	+	+	+	+	+
Nucleosides and Nucleotides	Purines	Purine conversions	Adenylosuccinate synthetase (EC 6.3.4.4)	+	+	+	+	+	+
Nucleosides and Nucleotides	Purines	Purine conversions	Adenylosuccinate synthetase (EC 6.3.4.4)	+	+	+	+	+	+
Nucleosides and Nucleotides	Purines	Purine conversions	Adenylosuccinate synthetase (EC 6.3.4.4)	+	+	+	+	+	+
Nucleosides and Nucleotides	Purines	Purine conversions	Adenylosuccinate synthetase (EC 6.3.4.4)	+	+	+	+	+	+
Nucleosides and Nucleotides	Purines	Purine conversions	Adenylosuccinate synthetase (EC 6.3.4.4)	+	+	+	+	+	+
Nucleosides and Nucleotides	Purines	Purine conversions	Adenylosuccinate synthetase (EC 6.3.4.4)	+	+	+	+	+	+
Cell Wall and Capsule	Gram-Negative cell wall components	LOS core oligosaccharide biosynthesis	ADP-heptose synthase (EC 2.7.-.-)	+	+	+	+	+	+
Cell Wall and Capsule	Gram-Negative cell wall components	LOS core oligosaccharide biosynthesis	ADP-heptose synthase (EC 2.7.-.-)	+	+	+	+	+	+
Cell Wall and Capsule	Gram-Negative cell wall components	LOS core oligosaccharide biosynthesis	ADP-heptose synthase (EC 2.7.-.-)	+	+	+	+	+	+
Cell Wall and Capsule	Gram-Negative cell wall components	LOS core oligosaccharide biosynthesis	ADP-heptose synthase (EC 2.7.-.-)	+	+	+	+	+	+
Cell Wall and Capsule	Gram-Negative cell wall components	LOS core oligosaccharide biosynthesis	ADP-heptose synthase (EC 2.7.-.-)	+	+	+	+	+	+
Cell Wall and Capsule	Gram-Negative cell wall components	LOS core oligosaccharide biosynthesis	ADP-heptose synthase (EC 2.7.-.-)	+	+	+	+	+	+
Cell Wall and Capsule	Gram-Negative cell wall components	LOS core oligosaccharide biosynthesis	ADP-heptose--lipooligosaccharide heptosyltransferase II (EC 2.4.1.-)	+	+	+	+	+	+
Cell Wall and Capsule	Gram-Negative cell wall components	LOS core oligosaccharide biosynthesis	ADP-heptose--lipooligosaccharide heptosyltransferase II (EC 2.4.1.-)	+	+	+	+	+	+
Cell Wall and Capsule	Gram-Negative cell wall components	LOS core oligosaccharide biosynthesis	ADP-heptose--lipooligosaccharide heptosyltransferase II (EC 2.4.1.-)	+	+	+	+	+	+
Cell Wall and Capsule	Gram-Negative cell wall components	LOS core oligosaccharide biosynthesis	ADP-heptose--lipooligosaccharide heptosyltransferase II (EC 2.4.1.-)	+	+	+	+	+	+
Cell Wall and Capsule	Gram-Negative cell wall components	LOS core oligosaccharide biosynthesis	ADP-heptose--lipooligosaccharide heptosyltransferase II (EC 2.4.1.-)	+	+	+	+	+	+
Cell Wall and Capsule	Gram-Negative cell wall components	LOS core oligosaccharide biosynthesis	ADP-heptose--lipooligosaccharide heptosyltransferase II (EC 2.4.1.-)	+	+	+	+	+	+
Cell Wall and Capsule	Gram-Negative cell wall components	LOS core oligosaccharide biosynthesis	ADP-L-glycero-D-manno-heptose-6-epimerase (EC 5.1.3.20)	+	+	+	+	+	+
Cell Wall and Capsule	Gram-Negative cell wall components	LOS core oligosaccharide biosynthesis	ADP-L-glycero-D-manno-heptose-6-epimerase (EC 5.1.3.20)	+	+	+	+	+	+
Cell Wall and Capsule	Gram-Negative cell wall components	LOS core oligosaccharide biosynthesis	ADP-L-glycero-D-manno-heptose-6-epimerase (EC 5.1.3.20)	+	+	+	+	+	+
Cell Wall and Capsule	Gram-Negative cell wall components	LOS core oligosaccharide biosynthesis	ADP-L-glycero-D-manno-heptose-6-epimerase (EC 5.1.3.20)	+	+	+	+	+	+
Cell Wall and Capsule	Gram-Negative cell wall components	LOS core oligosaccharide biosynthesis	ADP-L-glycero-D-manno-heptose-6-epimerase (EC 5.1.3.20)	+	+	+	+	+	+
Cell Wall and Capsule	Gram-Negative cell wall components	LOS core oligosaccharide biosynthesis	ADP-L-glycero-D-manno-heptose-6-epimerase (EC 5.1.3.20)	+	+	+	+	+	+
Cofactors, Vitamins, Prosthetic Groups, Pigments	NAD and NADP	NAD and NADP cofactor biosynthesis global	ADP-ribose pyrophosphatase (EC 3.6.1.13)	+	+	+	+	+	+
Cofactors, Vitamins, Prosthetic Groups, Pigments	NAD and NADP	NAD and NADP cofactor biosynthesis global	ADP-ribose pyrophosphatase (EC 3.6.1.13)	+	+	+	+	+	+
Cofactors, Vitamins, Prosthetic Groups, Pigments	NAD and NADP	NAD and NADP cofactor biosynthesis global	ADP-ribose pyrophosphatase (EC 3.6.1.13)	+	+	+	+	+	+
Cofactors, Vitamins, Prosthetic Groups, Pigments	NAD and NADP	NAD and NADP cofactor biosynthesis global	ADP-ribose pyrophosphatase (EC 3.6.1.13)	+	+	+	+	+	+
Cofactors, Vitamins, Prosthetic Groups, Pigments	NAD and NADP	NAD and NADP cofactor biosynthesis global	ADP-ribose pyrophosphatase (EC 3.6.1.13)	+	+	+	+	+	+
Cofactors, Vitamins, Prosthetic Groups, Pigments	NAD and NADP	NAD and NADP cofactor biosynthesis global	ADP-ribose pyrophosphatase (EC 3.6.1.13)	+	+	+	+	+	+
Nucleosides and Nucleotides	Detoxification	Nudix proteins (nucleoside triphosphate hydrolases)	ADP-ribose pyrophosphatase (EC 3.6.1.13)	+	+	+	+	+	+
Nucleosides and Nucleotides	Detoxification	Nudix proteins (nucleoside triphosphate hydrolases)	ADP-ribose pyrophosphatase (EC 3.6.1.13)	+	+	+	+	+	+
Nucleosides and Nucleotides	Detoxification	Nudix proteins (nucleoside triphosphate hydrolases)	ADP-ribose pyrophosphatase (EC 3.6.1.13)	+	+	+	+	+	+
Nucleosides and Nucleotides	Detoxification	Nudix proteins (nucleoside triphosphate hydrolases)	ADP-ribose pyrophosphatase (EC 3.6.1.13)	+	+	+	+	+	+
Nucleosides and Nucleotides	Detoxification	Nudix proteins (nucleoside triphosphate hydrolases)	ADP-ribose pyrophosphatase (EC 3.6.1.13)	+	+	+	+	+	+
Nucleosides and Nucleotides	Detoxification	Nudix proteins (nucleoside triphosphate hydrolases)	ADP-ribose pyrophosphatase (EC 3.6.1.13)	+	+	+	+	+	+
Amino Acids and Derivatives	Alanine, serine, and glycine	Alanine biosynthesis	Alanine racemase (EC 5.1.1.1)	+	+	+	+	+	+
Amino Acids and Derivatives	Alanine, serine, and glycine	Alanine biosynthesis	Alanine racemase (EC 5.1.1.1)	+	+	+	+	+	+
Amino Acids and Derivatives	Alanine, serine, and glycine	Alanine biosynthesis	Alanine racemase (EC 5.1.1.1)	+	+	+	+	+	+
Amino Acids and Derivatives	Alanine, serine, and glycine	Alanine biosynthesis	Alanine racemase (EC 5.1.1.1)	+	+	+	+	+	+
Amino Acids and Derivatives	Alanine, serine, and glycine	Alanine biosynthesis	Alanine racemase (EC 5.1.1.1)	+	+	+	+	+	+
Amino Acids and Derivatives	Alanine, serine, and glycine	Alanine biosynthesis	Alanine racemase (EC 5.1.1.1)	+	+	+	+	+	+
Carbohydrates	Central carbohydrate metabolism	Pyruvate Alanine Serine Interconversions	Alanine racemase (EC 5.1.1.1)	+	+	+	+	+	+
Carbohydrates	Central carbohydrate metabolism	Pyruvate Alanine Serine Interconversions	Alanine racemase (EC 5.1.1.1)	+	+	+	+	+	+
Carbohydrates	Central carbohydrate metabolism	Pyruvate Alanine Serine Interconversions	Alanine racemase (EC 5.1.1.1)	+	+	+	+	+	+
Carbohydrates	Central carbohydrate metabolism	Pyruvate Alanine Serine Interconversions	Alanine racemase (EC 5.1.1.1)	+	+	+	+	+	+
Carbohydrates	Central carbohydrate metabolism	Pyruvate Alanine Serine Interconversions	Alanine racemase (EC 5.1.1.1)	+	+	+	+	+	+
Carbohydrates	Central carbohydrate metabolism	Pyruvate Alanine Serine Interconversions	Alanine racemase (EC 5.1.1.1)	+	+	+	+	+	+
Protein Metabolism	Protein biosynthesis	tRNA aminoacylation, Ala	Alanyl-tRNA synthetase (EC 6.1.1.7)	+	+	+	+	+	+
Protein Metabolism	Protein biosynthesis	tRNA aminoacylation, Ala	Alanyl-tRNA synthetase (EC 6.1.1.7)	+	+	+	+	+	+
Protein Metabolism	Protein biosynthesis	tRNA aminoacylation, Ala	Alanyl-tRNA synthetase (EC 6.1.1.7)	+	+	+	+	+	+
Protein Metabolism	Protein biosynthesis	tRNA aminoacylation, Ala	Alanyl-tRNA synthetase (EC 6.1.1.7)	+	+	+	+	+	+
Protein Metabolism	Protein biosynthesis	tRNA aminoacylation, Ala	Alanyl-tRNA synthetase (EC 6.1.1.7)	+	+	+	+	+	+
Protein Metabolism	Protein biosynthesis	tRNA aminoacylation, Ala	Alanyl-tRNA synthetase (EC 6.1.1.7)	+	+	+	+	+	+
Cofactors, Vitamins, Prosthetic Groups, Pigments	Folate and pterines	5-FCL-like protein	Alcohol dehydrogenase (EC 1.1.1.1)	+	+	+	+	+	+
Cofactors, Vitamins, Prosthetic Groups, Pigments	Folate and pterines	5-FCL-like protein	Alcohol dehydrogenase (EC 1.1.1.1)	+	+	+	+	+	+
Cofactors, Vitamins, Prosthetic Groups, Pigments	Folate and pterines	5-FCL-like protein	Alcohol dehydrogenase (EC 1.1.1.1)	+	+	+	+	+	+
Cofactors, Vitamins, Prosthetic Groups, Pigments	Folate and pterines	5-FCL-like protein	Alcohol dehydrogenase (EC 1.1.1.1)	+	+	+	+	+	+
Cofactors, Vitamins, Prosthetic Groups, Pigments	Folate and pterines	5-FCL-like protein	Alcohol dehydrogenase (EC 1.1.1.1)	+	+	+	+	+	+
Carbohydrates	Fermentation	Butanol Biosynthesis	Alcohol dehydrogenase (EC 1.1.1.1)	+	+	+	+	+	+
Carbohydrates	Fermentation	Butanol Biosynthesis	Alcohol dehydrogenase (EC 1.1.1.1)	+	+	+	+	+	+
Carbohydrates	Fermentation	Butanol Biosynthesis	Alcohol dehydrogenase (EC 1.1.1.1)	+	+	+	+	+	+
Carbohydrates	Fermentation	Fermentations: Mixed acid	Alcohol dehydrogenase (EC 1.1.1.1)	+	+	+	+	+	+
Carbohydrates	Fermentation	Fermentations: Mixed acid	Alcohol dehydrogenase (EC 1.1.1.1)	+	+	+	+	+	+
Carbohydrates	Fermentation	Fermentations: Mixed acid	Alcohol dehydrogenase (EC 1.1.1.1)	+	+	+	+	+	+
Carbohydrates	Fermentation	Fermentations: Mixed acid	Alcohol dehydrogenase (EC 1.1.1.1)	+	+	+	+	+	+
Carbohydrates	Fermentation	Fermentations: Mixed acid	Alcohol dehydrogenase (EC 1.1.1.1)	+	+	+	+	+	+
Carbohydrates	Fermentation	Fermentations: Mixed acid	Alcohol dehydrogenase (EC 1.1.1.1)	+	+	+	+	+	+
Fatty Acids, Lipids, and Isoprenoids	Phospholipids	Glycerolipid and Glycerophospholipid Metabolism in Bacteria	Alcohol dehydrogenase (EC 1.1.1.1)	+	+	+	+	+	+
Fatty Acids, Lipids, and Isoprenoids	Phospholipids	Glycerolipid and Glycerophospholipid Metabolism in Bacteria	Alcohol dehydrogenase (EC 1.1.1.1)	+	+	+	+	+	+
Fatty Acids, Lipids, and Isoprenoids	Phospholipids	Glycerolipid and Glycerophospholipid Metabolism in Bacteria	Alcohol dehydrogenase (EC 1.1.1.1)	+	+	+	+	+	+
Fatty Acids, Lipids, and Isoprenoids	Phospholipids	Glycerolipid and Glycerophospholipid Metabolism in Bacteria	Alcohol dehydrogenase (EC 1.1.1.1)	+	+	+	+	+	+
Fatty Acids, Lipids, and Isoprenoids	Phospholipids	Glycerolipid and Glycerophospholipid Metabolism in Bacteria	Alcohol dehydrogenase (EC 1.1.1.1)	+	+	+	+	+	+
Fatty Acids, Lipids, and Isoprenoids	Phospholipids	Glycerolipid and Glycerophospholipid Metabolism in Bacteria	Alcohol dehydrogenase (EC 1.1.1.1)	+	+	+	+	+	+
Carbohydrates	Di- and oligosaccharides	Lactose and Galactose Uptake and Utilization	Aldose 1-epimerase (EC 5.1.3.3)			+
Phosphorus Metabolism	Phosphorus Metabolism - no subcategory	Phosphate metabolism	Alkaline phosphatase (EC 3.1.3.1)		+		+
Phosphorus Metabolism	Phosphorus Metabolism - no subcategory	Phosphate metabolism	Alkaline phosphatase (EC 3.1.3.1)		+		+
Regulation and Cell signaling	Regulation and Cell signaling - no subcategory	LysR-family proteins in Escherichia coli	Alkanesulfonate utilization operon LysR-family regulator CbI		+	+	+
Regulation and Cell signaling	Regulation and Cell signaling - no subcategory	LysR-family proteins in Escherichia coli	Alkanesulfonate utilization operon LysR-family regulator CbI		+	+	+
Regulation and Cell signaling	Regulation and Cell signaling - no subcategory	LysR-family proteins in Escherichia coli	Alkanesulfonate utilization operon LysR-family regulator CbI		+	+	+
Sulfur Metabolism	Sulfur Metabolism - no subcategory	Thioredoxin-disulfide reductase	Alkyl hydroperoxide reductase protein C (EC 1.6.4.-)				+
Sulfur Metabolism	Sulfur Metabolism - no subcategory	Thioredoxin-disulfide reductase	Alkyl hydroperoxide reductase protein F (EC 1.6.4.-)				+
Stress Response	Oxidative stress	Oxidative stress	Alkyl hydroperoxide reductase subunit C-like protein	+	+	+	+	+	+
Stress Response	Oxidative stress	Oxidative stress	Alkyl hydroperoxide reductase subunit C-like protein	+	+	+	+	+	+
Stress Response	Oxidative stress	Oxidative stress	Alkyl hydroperoxide reductase subunit C-like protein	+	+	+	+	+	+
Stress Response	Oxidative stress	Oxidative stress	Alkyl hydroperoxide reductase subunit C-like protein	+	+	+	+	+	+
Stress Response	Oxidative stress	Oxidative stress	Alkyl hydroperoxide reductase subunit C-like protein	+	+	+	+	+	+
Stress Response	Oxidative stress	Oxidative stress	Alkyl hydroperoxide reductase subunit C-like protein	+	+	+	+	+	+
Sulfur Metabolism	Sulfur Metabolism - no subcategory	Thioredoxin-disulfide reductase	Alkyl hydroperoxide reductase subunit C-like protein	+	+	+	+	+	+
Sulfur Metabolism	Sulfur Metabolism - no subcategory	Thioredoxin-disulfide reductase	Alkyl hydroperoxide reductase subunit C-like protein	+	+	+	+	+	+
Sulfur Metabolism	Sulfur Metabolism - no subcategory	Thioredoxin-disulfide reductase	Alkyl hydroperoxide reductase subunit C-like protein	+	+	+	+	+	+
Sulfur Metabolism	Sulfur Metabolism - no subcategory	Thioredoxin-disulfide reductase	Alkyl hydroperoxide reductase subunit C-like protein	+	+	+	+	+	+
Sulfur Metabolism	Sulfur Metabolism - no subcategory	Thioredoxin-disulfide reductase	Alkyl hydroperoxide reductase subunit C-like protein	+	+	+	+	+	+
Sulfur Metabolism	Sulfur Metabolism - no subcategory	Thioredoxin-disulfide reductase	Alkyl hydroperoxide reductase subunit C-like protein	+	+	+	+	+	+
Amino Acids and Derivatives	Arginine; urea cycle, polyamines	Urea carboxylase and Allophanate hydrolase cluster	Allophanate hydrolase 2 subunit 1 (EC 3.5.1.54)			+
Amino Acids and Derivatives	Arginine; urea cycle, polyamines	Urea carboxylase and Allophanate hydrolase cluster	Allophanate hydrolase 2 subunit 2 (EC 3.5.1.54)			+
Carbohydrates	Monosaccharides	Mannose Metabolism	Alpha-1,2-mannosidase						+
Protein Metabolism	Protein processing and modification	N-linked Glycosylation in Bacteria	Alpha-1,4-N-acetylgalactosamine transferase PglH (EC 2.4.1.-)		+
Sulfur Metabolism	Sulfur Metabolism - no subcategory	Galactosylceramide and Sulfatide metabolism	Alpha-galactosidase (EC 3.2.1.22)			+
Carbohydrates	Di- and oligosaccharides	Lactose and Galactose Uptake and Utilization	Alpha-galactosidase (EC 3.2.1.22)			+
Carbohydrates	Monosaccharides	D-Galacturonate and D-Glucuronate Utilization	Alpha-glucosidase (EC 3.2.1.20)			+			+
Carbohydrates	Monosaccharides	D-Galacturonate and D-Glucuronate Utilization	Alpha-glucosidase (EC 3.2.1.20)			+			+
Carbohydrates	Monosaccharides	Mannose Metabolism	Alpha-mannosidase (EC 3.2.1.24)			+
Miscellaneous	Miscellaneous - no subcategory	Phosphoglycerate mutase protein family	Alpha-ribazole-5'-phosphate phosphatase (EC 3.1.3.73)	+		+
Miscellaneous	Miscellaneous - no subcategory	Phosphoglycerate mutase protein family	Alpha-ribazole-5'-phosphate phosphatase (EC 3.1.3.73)	+		+
Carbohydrates	Monosaccharides	D-Galacturonate and D-Glucuronate Utilization	Altronate oxidoreductase (EC 1.1.1.58)			+
Virulence, Disease and Defense	Bacteriocins, ribosomally synthesized antibacterial peptides	Colicin V and Bacteriocin Production Cluster	Amidophosphoribosyltransferase (EC 2.4.2.14)		+	+	+	+	+
Virulence, Disease and Defense	Bacteriocins, ribosomally synthesized antibacterial peptides	Colicin V and Bacteriocin Production Cluster	Amidophosphoribosyltransferase (EC 2.4.2.14)		+	+	+	+	+
Virulence, Disease and Defense	Bacteriocins, ribosomally synthesized antibacterial peptides	Colicin V and Bacteriocin Production Cluster	Amidophosphoribosyltransferase (EC 2.4.2.14)		+	+	+	+	+
Nucleosides and Nucleotides	Purines	De Novo Purine Biosynthesis	Amidophosphoribosyltransferase (EC 2.4.2.14)		+	+	+	+	+
Nucleosides and Nucleotides	Purines	De Novo Purine Biosynthesis	Amidophosphoribosyltransferase (EC 2.4.2.14)		+	+	+	+	+
Nucleosides and Nucleotides	Purines	De Novo Purine Biosynthesis	Amidophosphoribosyltransferase (EC 2.4.2.14)		+	+	+	+	+
Nucleosides and Nucleotides	Purines	De Novo Purine Biosynthesis	Amidophosphoribosyltransferase (EC 2.4.2.14)		+	+	+	+	+
Nucleosides and Nucleotides	Purines	De Novo Purine Biosynthesis	Amidophosphoribosyltransferase (EC 2.4.2.14)		+	+	+	+	+
Protein Metabolism	Protein degradation	Dipeptidases (EC 3.4.13.-)	Aminoacyl-histidine dipeptidase (Peptidase D) (EC 3.4.13.3)	+	+	+	+	+	+
Protein Metabolism	Protein degradation	Dipeptidases (EC 3.4.13.-)	Aminoacyl-histidine dipeptidase (Peptidase D) (EC 3.4.13.3)	+	+	+	+	+	+
Protein Metabolism	Protein degradation	Dipeptidases (EC 3.4.13.-)	Aminoacyl-histidine dipeptidase (Peptidase D) (EC 3.4.13.3)	+	+	+	+	+	+
Protein Metabolism	Protein degradation	Dipeptidases (EC 3.4.13.-)	Aminoacyl-histidine dipeptidase (Peptidase D) (EC 3.4.13.3)	+	+	+	+	+	+
Protein Metabolism	Protein degradation	Dipeptidases (EC 3.4.13.-)	Aminoacyl-histidine dipeptidase (Peptidase D) (EC 3.4.13.3)	+	+	+	+	+	+
Protein Metabolism	Protein degradation	Dipeptidases (EC 3.4.13.-)	Aminoacyl-histidine dipeptidase (Peptidase D) (EC 3.4.13.3)	+	+	+	+	+	+
Cell Wall and Capsule	Cell Wall and Capsule - no subcategory	Recycling of Peptidoglycan Amino Acids	Aminoacyl-histidine dipeptidase (Peptidase D) (EC 3.4.13.3)	+	+	+	+	+	+
Cell Wall and Capsule	Cell Wall and Capsule - no subcategory	Recycling of Peptidoglycan Amino Acids	Aminoacyl-histidine dipeptidase (Peptidase D) (EC 3.4.13.3)	+	+	+	+	+	+
Cell Wall and Capsule	Cell Wall and Capsule - no subcategory	Recycling of Peptidoglycan Amino Acids	Aminoacyl-histidine dipeptidase (Peptidase D) (EC 3.4.13.3)	+	+	+	+	+	+
Cell Wall and Capsule	Cell Wall and Capsule - no subcategory	Recycling of Peptidoglycan Amino Acids	Aminoacyl-histidine dipeptidase (Peptidase D) (EC 3.4.13.3)	+	+	+	+	+	+
Cell Wall and Capsule	Cell Wall and Capsule - no subcategory	Recycling of Peptidoglycan Amino Acids	Aminoacyl-histidine dipeptidase (Peptidase D) (EC 3.4.13.3)	+	+	+	+	+	+
Cell Wall and Capsule	Cell Wall and Capsule - no subcategory	Recycling of Peptidoglycan Amino Acids	Aminoacyl-histidine dipeptidase (Peptidase D) (EC 3.4.13.3)	+	+	+	+	+	+
Amino Acids and Derivatives	Aromatic amino acids and derivatives	Chorismate: Intermediate for synthesis of Tryptophan, PAPA antibiotics, PABA, 3-hydroxyanthranilate and more.	Aminodeoxychorismate lyase (EC 4.1.3.38)		+	+	+	+
Amino Acids and Derivatives	Aromatic amino acids and derivatives	Chorismate: Intermediate for synthesis of Tryptophan, PAPA antibiotics, PABA, 3-hydroxyanthranilate and more.	Aminodeoxychorismate lyase (EC 4.1.3.38)		+	+	+	+
Amino Acids and Derivatives	Aromatic amino acids and derivatives	Chorismate: Intermediate for synthesis of Tryptophan, PAPA antibiotics, PABA, 3-hydroxyanthranilate and more.	Aminodeoxychorismate lyase (EC 4.1.3.38)		+	+	+	+
Amino Acids and Derivatives	Aromatic amino acids and derivatives	Chorismate: Intermediate for synthesis of Tryptophan, PAPA antibiotics, PABA, 3-hydroxyanthranilate and more.	Aminodeoxychorismate lyase (EC 4.1.3.38)		+	+	+	+
Cofactors, Vitamins, Prosthetic Groups, Pigments	Folate and pterines	Folate Biosynthesis	Aminodeoxychorismate lyase (EC 4.1.3.38)		+	+	+	+
Cofactors, Vitamins, Prosthetic Groups, Pigments	Folate and pterines	Folate Biosynthesis	Aminodeoxychorismate lyase (EC 4.1.3.38)		+	+	+	+
Cofactors, Vitamins, Prosthetic Groups, Pigments	Folate and pterines	Folate Biosynthesis	Aminodeoxychorismate lyase (EC 4.1.3.38)		+	+	+	+
Cofactors, Vitamins, Prosthetic Groups, Pigments	Folate and pterines	Folate Biosynthesis	Aminodeoxychorismate lyase (EC 4.1.3.38)		+	+	+	+
Amino Acids and Derivatives	Aromatic amino acids and derivatives	Tryptophan synthesis	Aminodeoxychorismate lyase (EC 4.1.3.38)		+	+	+	+
Amino Acids and Derivatives	Aromatic amino acids and derivatives	Tryptophan synthesis	Aminodeoxychorismate lyase (EC 4.1.3.38)		+	+	+	+
Amino Acids and Derivatives	Aromatic amino acids and derivatives	Tryptophan synthesis	Aminodeoxychorismate lyase (EC 4.1.3.38)		+	+	+	+
Amino Acids and Derivatives	Aromatic amino acids and derivatives	Tryptophan synthesis	Aminodeoxychorismate lyase (EC 4.1.3.38)		+	+	+	+
Nitrogen Metabolism	Nitrogen Metabolism - no subcategory	Ammonia assimilation	Ammonium transporter		+	+	+	+	+
Nitrogen Metabolism	Nitrogen Metabolism - no subcategory	Ammonia assimilation	Ammonium transporter		+	+	+	+	+
Nitrogen Metabolism	Nitrogen Metabolism - no subcategory	Ammonia assimilation	Ammonium transporter		+	+	+	+	+
Nitrogen Metabolism	Nitrogen Metabolism - no subcategory	Ammonia assimilation	Ammonium transporter		+	+	+	+	+
Nitrogen Metabolism	Nitrogen Metabolism - no subcategory	Ammonia assimilation	Ammonium transporter		+	+	+	+	+
Cell Wall and Capsule	Cell Wall and Capsule - no subcategory	Recycling of Peptidoglycan Amino Acids	AmpG permease	+	+	+	+	+	+
Cell Wall and Capsule	Cell Wall and Capsule - no subcategory	Recycling of Peptidoglycan Amino Acids	AmpG permease	+	+	+	+	+	+
Cell Wall and Capsule	Cell Wall and Capsule - no subcategory	Recycling of Peptidoglycan Amino Acids	AmpG permease	+	+	+	+	+	+
Cell Wall and Capsule	Cell Wall and Capsule - no subcategory	Recycling of Peptidoglycan Amino Acids	AmpG permease	+	+	+	+	+	+
Cell Wall and Capsule	Cell Wall and Capsule - no subcategory	Recycling of Peptidoglycan Amino Acids	AmpG permease	+	+	+	+	+	+
Cell Wall and Capsule	Cell Wall and Capsule - no subcategory	Recycling of Peptidoglycan Amino Acids	AmpG permease	+	+	+	+	+	+
Respiration	Electron accepting reactions	Anaerobic respiratory reductases	Anaerobic dimethyl sulfoxide reductase chain C (EC 1.8.99.-)				+
Cell Wall and Capsule	Cell Wall and Capsule - no subcategory	Recycling of Peptidoglycan Amino Sugars	Anhydro-N-acetylmuramic acid kinase (EC 2.7.1.-)	+	+	+	+	+	+
Cell Wall and Capsule	Cell Wall and Capsule - no subcategory	Recycling of Peptidoglycan Amino Sugars	Anhydro-N-acetylmuramic acid kinase (EC 2.7.1.-)	+	+	+	+	+	+
Cell Wall and Capsule	Cell Wall and Capsule - no subcategory	Recycling of Peptidoglycan Amino Sugars	Anhydro-N-acetylmuramic acid kinase (EC 2.7.1.-)	+	+	+	+	+	+
Cell Wall and Capsule	Cell Wall and Capsule - no subcategory	Recycling of Peptidoglycan Amino Sugars	Anhydro-N-acetylmuramic acid kinase (EC 2.7.1.-)	+	+	+	+	+	+
Cell Wall and Capsule	Cell Wall and Capsule - no subcategory	Recycling of Peptidoglycan Amino Sugars	Anhydro-N-acetylmuramic acid kinase (EC 2.7.1.-)	+	+	+	+	+	+
Cell Wall and Capsule	Cell Wall and Capsule - no subcategory	Recycling of Peptidoglycan Amino Sugars	Anhydro-N-acetylmuramic acid kinase (EC 2.7.1.-)	+	+	+	+	+	+
Secondary Metabolism	Plant Hormones	Auxin biosynthesis	Anthranilate phosphoribosyltransferase (EC 2.4.2.18)	+	+	+	+	+	+
Secondary Metabolism	Plant Hormones	Auxin biosynthesis	Anthranilate phosphoribosyltransferase (EC 2.4.2.18)	+	+	+	+	+	+
Secondary Metabolism	Plant Hormones	Auxin biosynthesis	Anthranilate phosphoribosyltransferase (EC 2.4.2.18)	+	+	+	+	+	+
Secondary Metabolism	Plant Hormones	Auxin biosynthesis	Anthranilate phosphoribosyltransferase (EC 2.4.2.18)	+	+	+	+	+	+
Secondary Metabolism	Plant Hormones	Auxin biosynthesis	Anthranilate phosphoribosyltransferase (EC 2.4.2.18)	+	+	+	+	+	+
Secondary Metabolism	Plant Hormones	Auxin biosynthesis	Anthranilate phosphoribosyltransferase (EC 2.4.2.18)	+	+	+	+	+	+
Amino Acids and Derivatives	Aromatic amino acids and derivatives	Chorismate: Intermediate for synthesis of Tryptophan, PAPA antibiotics, PABA, 3-hydroxyanthranilate and more.	Anthranilate phosphoribosyltransferase (EC 2.4.2.18)	+	+	+	+	+	+
Amino Acids and Derivatives	Aromatic amino acids and derivatives	Chorismate: Intermediate for synthesis of Tryptophan, PAPA antibiotics, PABA, 3-hydroxyanthranilate and more.	Anthranilate phosphoribosyltransferase (EC 2.4.2.18)	+	+	+	+	+	+
Amino Acids and Derivatives	Aromatic amino acids and derivatives	Chorismate: Intermediate for synthesis of Tryptophan, PAPA antibiotics, PABA, 3-hydroxyanthranilate and more.	Anthranilate phosphoribosyltransferase (EC 2.4.2.18)	+	+	+	+	+	+
Amino Acids and Derivatives	Aromatic amino acids and derivatives	Chorismate: Intermediate for synthesis of Tryptophan, PAPA antibiotics, PABA, 3-hydroxyanthranilate and more.	Anthranilate phosphoribosyltransferase (EC 2.4.2.18)	+	+	+	+	+	+
Amino Acids and Derivatives	Aromatic amino acids and derivatives	Chorismate: Intermediate for synthesis of Tryptophan, PAPA antibiotics, PABA, 3-hydroxyanthranilate and more.	Anthranilate phosphoribosyltransferase (EC 2.4.2.18)	+	+	+	+	+	+
Amino Acids and Derivatives	Aromatic amino acids and derivatives	Chorismate: Intermediate for synthesis of Tryptophan, PAPA antibiotics, PABA, 3-hydroxyanthranilate and more.	Anthranilate phosphoribosyltransferase (EC 2.4.2.18)	+	+	+	+	+	+
Amino Acids and Derivatives	Aromatic amino acids and derivatives	Tryptophan synthesis	Anthranilate phosphoribosyltransferase (EC 2.4.2.18)	+	+	+	+	+	+
Amino Acids and Derivatives	Aromatic amino acids and derivatives	Tryptophan synthesis	Anthranilate phosphoribosyltransferase (EC 2.4.2.18)	+	+	+	+	+	+
Amino Acids and Derivatives	Aromatic amino acids and derivatives	Tryptophan synthesis	Anthranilate phosphoribosyltransferase (EC 2.4.2.18)	+	+	+	+	+	+
Amino Acids and Derivatives	Aromatic amino acids and derivatives	Tryptophan synthesis	Anthranilate phosphoribosyltransferase (EC 2.4.2.18)	+	+	+	+	+	+
Amino Acids and Derivatives	Aromatic amino acids and derivatives	Tryptophan synthesis	Anthranilate phosphoribosyltransferase (EC 2.4.2.18)	+	+	+	+	+	+
Amino Acids and Derivatives	Aromatic amino acids and derivatives	Tryptophan synthesis	Anthranilate phosphoribosyltransferase (EC 2.4.2.18)	+	+	+	+	+	+
Amino Acids and Derivatives	Aromatic amino acids and derivatives	Chorismate: Intermediate for synthesis of Tryptophan, PAPA antibiotics, PABA, 3-hydroxyanthranilate and more.	Anthranilate synthase, amidotransferase component (EC 4.1.3.27)				+
Amino Acids and Derivatives	Aromatic amino acids and derivatives	Tryptophan synthesis	Anthranilate synthase, amidotransferase component (EC 4.1.3.27)				+
Amino Acids and Derivatives	Aromatic amino acids and derivatives	Chorismate: Intermediate for synthesis of Tryptophan, PAPA antibiotics, PABA, 3-hydroxyanthranilate and more.	Anthranilate synthase, aminase component (EC 4.1.3.27)		+	+	+	+	+
Amino Acids and Derivatives	Aromatic amino acids and derivatives	Chorismate: Intermediate for synthesis of Tryptophan, PAPA antibiotics, PABA, 3-hydroxyanthranilate and more.	Anthranilate synthase, aminase component (EC 4.1.3.27)		+	+	+	+	+
Amino Acids and Derivatives	Aromatic amino acids and derivatives	Chorismate: Intermediate for synthesis of Tryptophan, PAPA antibiotics, PABA, 3-hydroxyanthranilate and more.	Anthranilate synthase, aminase component (EC 4.1.3.27)		+	+	+	+	+
Amino Acids and Derivatives	Aromatic amino acids and derivatives	Chorismate: Intermediate for synthesis of Tryptophan, PAPA antibiotics, PABA, 3-hydroxyanthranilate and more.	Anthranilate synthase, aminase component (EC 4.1.3.27)		+	+	+	+	+
Amino Acids and Derivatives	Aromatic amino acids and derivatives	Chorismate: Intermediate for synthesis of Tryptophan, PAPA antibiotics, PABA, 3-hydroxyanthranilate and more.	Anthranilate synthase, aminase component (EC 4.1.3.27)		+	+	+	+	+
Amino Acids and Derivatives	Aromatic amino acids and derivatives	Tryptophan synthesis	Anthranilate synthase, aminase component (EC 4.1.3.27)		+	+	+	+	+
Amino Acids and Derivatives	Aromatic amino acids and derivatives	Tryptophan synthesis	Anthranilate synthase, aminase component (EC 4.1.3.27)		+	+	+	+	+
Amino Acids and Derivatives	Aromatic amino acids and derivatives	Tryptophan synthesis	Anthranilate synthase, aminase component (EC 4.1.3.27)		+	+	+	+	+
Amino Acids and Derivatives	Aromatic amino acids and derivatives	Tryptophan synthesis	Anthranilate synthase, aminase component (EC 4.1.3.27)		+	+	+	+	+
Amino Acids and Derivatives	Aromatic amino acids and derivatives	Tryptophan synthesis	Anthranilate synthase, aminase component (EC 4.1.3.27)		+	+	+	+	+
Regulation and Cell signaling	Programmed Cell Death and Toxin-antitoxin Systems	Murein hydrolase regulation and cell death	Antiholin-like protein LrgA			+	+
Regulation and Cell signaling	Programmed Cell Death and Toxin-antitoxin Systems	Murein hydrolase regulation and cell death	Antiholin-like protein LrgA			+	+
Carbohydrates	Organic acids	Citrate Metabolism, Transport, and Regulation	Apo-citrate lyase phosphoribosyl-dephospho-CoA transferase (EC 2.7.7.61)		+		+	+
Carbohydrates	Organic acids	Citrate Metabolism, Transport, and Regulation	Apo-citrate lyase phosphoribosyl-dephospho-CoA transferase (EC 2.7.7.61)		+		+	+
Carbohydrates	Organic acids	Citrate Metabolism, Transport, and Regulation	Apo-citrate lyase phosphoribosyl-dephospho-CoA transferase (EC 2.7.7.61)		+		+	+
Protein Metabolism	Protein processing and modification	Lipoprotein Biosynthesis	Apolipoprotein N-acyltransferase (EC 2.3.1.-)	+	+	+	+	+	+
Protein Metabolism	Protein processing and modification	Lipoprotein Biosynthesis	Apolipoprotein N-acyltransferase (EC 2.3.1.-)	+	+	+	+	+	+
Protein Metabolism	Protein processing and modification	Lipoprotein Biosynthesis	Apolipoprotein N-acyltransferase (EC 2.3.1.-)	+	+	+	+	+	+
Protein Metabolism	Protein processing and modification	Lipoprotein Biosynthesis	Apolipoprotein N-acyltransferase (EC 2.3.1.-)	+	+	+	+	+	+
Protein Metabolism	Protein processing and modification	Lipoprotein Biosynthesis	Apolipoprotein N-acyltransferase (EC 2.3.1.-)	+	+	+	+	+	+
Protein Metabolism	Protein processing and modification	Lipoprotein Biosynthesis	Apolipoprotein N-acyltransferase (EC 2.3.1.-)	+	+	+	+	+	+
Stress Response	Osmotic stress	Osmoregulation	Aquaporin Z				+		+
Stress Response	Osmotic stress	Osmoregulation	Aquaporin Z				+		+
Carbohydrates	Monosaccharides	L-Arabinose utilization	Arabinose-proton symporter			+
Amino Acids and Derivatives	Arginine; urea cycle, polyamines	Arginine Biosynthesis -- gjo	Arginine pathway regulatory protein ArgR, repressor of arg regulon		+	+	+	+	+
Amino Acids and Derivatives	Arginine; urea cycle, polyamines	Arginine Biosynthesis -- gjo	Arginine pathway regulatory protein ArgR, repressor of arg regulon		+	+	+	+	+
Amino Acids and Derivatives	Arginine; urea cycle, polyamines	Arginine Biosynthesis -- gjo	Arginine pathway regulatory protein ArgR, repressor of arg regulon		+	+	+	+	+
Amino Acids and Derivatives	Arginine; urea cycle, polyamines	Arginine Biosynthesis -- gjo	Arginine pathway regulatory protein ArgR, repressor of arg regulon		+	+	+	+	+
Amino Acids and Derivatives	Arginine; urea cycle, polyamines	Arginine Biosynthesis -- gjo	Arginine pathway regulatory protein ArgR, repressor of arg regulon		+	+	+	+	+
Amino Acids and Derivatives	Arginine; urea cycle, polyamines	Arginine Biosynthesis extended	Arginine pathway regulatory protein ArgR, repressor of arg regulon		+	+	+	+	+
Amino Acids and Derivatives	Arginine; urea cycle, polyamines	Arginine Biosynthesis extended	Arginine pathway regulatory protein ArgR, repressor of arg regulon		+	+	+	+	+
Amino Acids and Derivatives	Arginine; urea cycle, polyamines	Arginine Biosynthesis extended	Arginine pathway regulatory protein ArgR, repressor of arg regulon		+	+	+	+	+
Amino Acids and Derivatives	Arginine; urea cycle, polyamines	Arginine Biosynthesis extended	Arginine pathway regulatory protein ArgR, repressor of arg regulon		+	+	+	+	+
Amino Acids and Derivatives	Arginine; urea cycle, polyamines	Arginine Biosynthesis extended	Arginine pathway regulatory protein ArgR, repressor of arg regulon		+	+	+	+	+
Amino Acids and Derivatives	Arginine; urea cycle, polyamines	Arginine Deiminase Pathway	Arginine pathway regulatory protein ArgR, repressor of arg regulon		+	+	+	+	+
Amino Acids and Derivatives	Arginine; urea cycle, polyamines	Arginine Deiminase Pathway	Arginine pathway regulatory protein ArgR, repressor of arg regulon		+	+	+	+	+
Amino Acids and Derivatives	Arginine; urea cycle, polyamines	Arginine Deiminase Pathway	Arginine pathway regulatory protein ArgR, repressor of arg regulon		+	+	+	+	+
Amino Acids and Derivatives	Arginine; urea cycle, polyamines	Arginine Deiminase Pathway	Arginine pathway regulatory protein ArgR, repressor of arg regulon		+	+	+	+	+
Amino Acids and Derivatives	Arginine; urea cycle, polyamines	Arginine Deiminase Pathway	Arginine pathway regulatory protein ArgR, repressor of arg regulon		+	+	+	+	+
Amino Acids and Derivatives	Arginine; urea cycle, polyamines	Arginine Deiminase Pathway	Arginine/ornithine antiporter ArcD		+	+		+
Amino Acids and Derivatives	Arginine; urea cycle, polyamines	Arginine Deiminase Pathway	Arginine/ornithine antiporter ArcD		+	+		+
Amino Acids and Derivatives	Arginine; urea cycle, polyamines	Arginine Deiminase Pathway	Arginine/ornithine antiporter ArcD		+	+		+
Amino Acids and Derivatives	Arginine; urea cycle, polyamines	Arginine Biosynthesis -- gjo	Argininosuccinate lyase (EC 4.3.2.1)		+	+	+	+	+
Amino Acids and Derivatives	Arginine; urea cycle, polyamines	Arginine Biosynthesis -- gjo	Argininosuccinate lyase (EC 4.3.2.1)		+	+	+	+	+
Amino Acids and Derivatives	Arginine; urea cycle, polyamines	Arginine Biosynthesis -- gjo	Argininosuccinate lyase (EC 4.3.2.1)		+	+	+	+	+
Amino Acids and Derivatives	Arginine; urea cycle, polyamines	Arginine Biosynthesis -- gjo	Argininosuccinate lyase (EC 4.3.2.1)		+	+	+	+	+
Amino Acids and Derivatives	Arginine; urea cycle, polyamines	Arginine Biosynthesis -- gjo	Argininosuccinate lyase (EC 4.3.2.1)		+	+	+	+	+
Amino Acids and Derivatives	Arginine; urea cycle, polyamines	Arginine Biosynthesis extended	Argininosuccinate lyase (EC 4.3.2.1)		+	+	+	+	+
Amino Acids and Derivatives	Arginine; urea cycle, polyamines	Arginine Biosynthesis extended	Argininosuccinate lyase (EC 4.3.2.1)		+	+	+	+	+
Amino Acids and Derivatives	Arginine; urea cycle, polyamines	Arginine Biosynthesis extended	Argininosuccinate lyase (EC 4.3.2.1)		+	+	+	+	+
Amino Acids and Derivatives	Arginine; urea cycle, polyamines	Arginine Biosynthesis extended	Argininosuccinate lyase (EC 4.3.2.1)		+	+	+	+	+
Amino Acids and Derivatives	Arginine; urea cycle, polyamines	Arginine Biosynthesis extended	Argininosuccinate lyase (EC 4.3.2.1)		+	+	+	+	+
Amino Acids and Derivatives	Arginine; urea cycle, polyamines	Arginine Biosynthesis -- gjo	Argininosuccinate synthase (EC 6.3.4.5)		+	+	+	+	+
Amino Acids and Derivatives	Arginine; urea cycle, polyamines	Arginine Biosynthesis -- gjo	Argininosuccinate synthase (EC 6.3.4.5)		+	+	+	+	+
Amino Acids and Derivatives	Arginine; urea cycle, polyamines	Arginine Biosynthesis -- gjo	Argininosuccinate synthase (EC 6.3.4.5)		+	+	+	+	+
Amino Acids and Derivatives	Arginine; urea cycle, polyamines	Arginine Biosynthesis -- gjo	Argininosuccinate synthase (EC 6.3.4.5)		+	+	+	+	+
Amino Acids and Derivatives	Arginine; urea cycle, polyamines	Arginine Biosynthesis -- gjo	Argininosuccinate synthase (EC 6.3.4.5)		+	+	+	+	+
Amino Acids and Derivatives	Arginine; urea cycle, polyamines	Arginine Biosynthesis extended	Argininosuccinate synthase (EC 6.3.4.5)		+	+	+	+	+
Amino Acids and Derivatives	Arginine; urea cycle, polyamines	Arginine Biosynthesis extended	Argininosuccinate synthase (EC 6.3.4.5)		+	+	+	+	+
Amino Acids and Derivatives	Arginine; urea cycle, polyamines	Arginine Biosynthesis extended	Argininosuccinate synthase (EC 6.3.4.5)		+	+	+	+	+
Amino Acids and Derivatives	Arginine; urea cycle, polyamines	Arginine Biosynthesis extended	Argininosuccinate synthase (EC 6.3.4.5)		+	+	+	+	+
Amino Acids and Derivatives	Arginine; urea cycle, polyamines	Arginine Biosynthesis extended	Argininosuccinate synthase (EC 6.3.4.5)		+	+	+	+	+
Protein Metabolism	Protein biosynthesis	tRNA aminoacylation, Arg	Arginyl-tRNA synthetase (EC 6.1.1.19)	+	+	+	+	+	+
Protein Metabolism	Protein biosynthesis	tRNA aminoacylation, Arg	Arginyl-tRNA synthetase (EC 6.1.1.19)	+	+	+	+	+	+
Protein Metabolism	Protein biosynthesis	tRNA aminoacylation, Arg	Arginyl-tRNA synthetase (EC 6.1.1.19)	+	+	+	+	+	+
Protein Metabolism	Protein biosynthesis	tRNA aminoacylation, Arg	Arginyl-tRNA synthetase (EC 6.1.1.19)	+	+	+	+	+	+
Protein Metabolism	Protein biosynthesis	tRNA aminoacylation, Arg	Arginyl-tRNA synthetase (EC 6.1.1.19)	+	+	+	+	+	+
Protein Metabolism	Protein biosynthesis	tRNA aminoacylation, Arg	Arginyl-tRNA synthetase (EC 6.1.1.19)	+	+	+	+	+	+
Amino Acids and Derivatives	Aromatic amino acids and derivatives	Aromatic amino acid degradation	Aromatic-L-amino-acid decarboxylase (EC 4.1.1.28)						+
Secondary Metabolism	Plant Hormones	Auxin biosynthesis	Aromatic-L-amino-acid decarboxylase (EC 4.1.1.28)						+
Respiration	Electron accepting reactions	Anaerobic respiratory reductases	Arsenate reductase (EC 1.20.4.1)				+	+	+
Respiration	Electron accepting reactions	Anaerobic respiratory reductases	Arsenate reductase (EC 1.20.4.1)				+	+	+
Respiration	Electron accepting reactions	Anaerobic respiratory reductases	Arsenate reductase (EC 1.20.4.1)				+	+	+
Virulence, Disease and Defense	Resistance to antibiotics and toxic compounds	Arsenic resistance	Arsenate reductase (EC 1.20.4.1)				+	+	+
Virulence, Disease and Defense	Resistance to antibiotics and toxic compounds	Arsenic resistance	Arsenical resistance operon repressor						+
Virulence, Disease and Defense	Resistance to antibiotics and toxic compounds	Arsenic resistance	Arsenical-resistance protein ACR3						+
Protein Metabolism	Protein degradation	Protein degradation	Asp-X dipeptidase					+
Amino Acids and Derivatives	Glutamine, glutamate, aspartate, asparagine; ammonia assimilation	Glutamate and Aspartate uptake in Bacteria	Asparagine synthetase [glutamine-hydrolyzing] (EC 6.3.5.4)		+	+	+	+	+
Amino Acids and Derivatives	Glutamine, glutamate, aspartate, asparagine; ammonia assimilation	Glutamate and Aspartate uptake in Bacteria	Asparagine synthetase [glutamine-hydrolyzing] (EC 6.3.5.4)		+	+	+	+	+
Amino Acids and Derivatives	Glutamine, glutamate, aspartate, asparagine; ammonia assimilation	Glutamate and Aspartate uptake in Bacteria	Asparagine synthetase [glutamine-hydrolyzing] (EC 6.3.5.4)		+	+	+	+	+
Amino Acids and Derivatives	Glutamine, glutamate, aspartate, asparagine; ammonia assimilation	Glutamate and Aspartate uptake in Bacteria	Asparagine synthetase [glutamine-hydrolyzing] (EC 6.3.5.4)		+	+	+	+	+
Amino Acids and Derivatives	Glutamine, glutamate, aspartate, asparagine; ammonia assimilation	Glutamate and Aspartate uptake in Bacteria	Asparagine synthetase [glutamine-hydrolyzing] (EC 6.3.5.4)		+	+	+	+	+
Amino Acids and Derivatives	Glutamine, glutamate, aspartate, asparagine; ammonia assimilation	Glutamine, Glutamate, Aspartate and Asparagine Biosynthesis	Asparagine synthetase [glutamine-hydrolyzing] (EC 6.3.5.4)		+	+	+	+	+
Amino Acids and Derivatives	Glutamine, glutamate, aspartate, asparagine; ammonia assimilation	Glutamine, Glutamate, Aspartate and Asparagine Biosynthesis	Asparagine synthetase [glutamine-hydrolyzing] (EC 6.3.5.4)		+	+	+	+	+
Amino Acids and Derivatives	Glutamine, glutamate, aspartate, asparagine; ammonia assimilation	Glutamine, Glutamate, Aspartate and Asparagine Biosynthesis	Asparagine synthetase [glutamine-hydrolyzing] (EC 6.3.5.4)		+	+	+	+	+
Amino Acids and Derivatives	Glutamine, glutamate, aspartate, asparagine; ammonia assimilation	Glutamine, Glutamate, Aspartate and Asparagine Biosynthesis	Asparagine synthetase [glutamine-hydrolyzing] (EC 6.3.5.4)		+	+	+	+	+
Amino Acids and Derivatives	Glutamine, glutamate, aspartate, asparagine; ammonia assimilation	Glutamine, Glutamate, Aspartate and Asparagine Biosynthesis	Asparagine synthetase [glutamine-hydrolyzing] (EC 6.3.5.4)		+	+	+	+	+
Protein Metabolism	Protein biosynthesis	tRNA aminoacylation, Asp and Asn	Asparaginyl-tRNA synthetase (EC 6.1.1.22)	+	+	+	+	+	+
Protein Metabolism	Protein biosynthesis	tRNA aminoacylation, Asp and Asn	Asparaginyl-tRNA synthetase (EC 6.1.1.22)	+	+	+	+	+	+
Protein Metabolism	Protein biosynthesis	tRNA aminoacylation, Asp and Asn	Asparaginyl-tRNA synthetase (EC 6.1.1.22)	+	+	+	+	+	+
Protein Metabolism	Protein biosynthesis	tRNA aminoacylation, Asp and Asn	Asparaginyl-tRNA synthetase (EC 6.1.1.22)	+	+	+	+	+	+
Protein Metabolism	Protein biosynthesis	tRNA aminoacylation, Asp and Asn	Asparaginyl-tRNA synthetase (EC 6.1.1.22)	+	+	+	+	+	+
Protein Metabolism	Protein biosynthesis	tRNA aminoacylation, Asp and Asn	Asparaginyl-tRNA synthetase (EC 6.1.1.22)	+	+	+	+	+	+
Amino Acids and Derivatives	Glutamine, glutamate, aspartate, asparagine; ammonia assimilation	Glutamine, Glutamate, Aspartate and Asparagine Biosynthesis	Aspartate aminotransferase (EC 2.6.1.1)	+	+	+	+	+	+
Amino Acids and Derivatives	Glutamine, glutamate, aspartate, asparagine; ammonia assimilation	Glutamine, Glutamate, Aspartate and Asparagine Biosynthesis	Aspartate aminotransferase (EC 2.6.1.1)	+	+	+	+	+	+
Amino Acids and Derivatives	Glutamine, glutamate, aspartate, asparagine; ammonia assimilation	Glutamine, Glutamate, Aspartate and Asparagine Biosynthesis	Aspartate aminotransferase (EC 2.6.1.1)	+	+	+	+	+	+
Amino Acids and Derivatives	Glutamine, glutamate, aspartate, asparagine; ammonia assimilation	Glutamine, Glutamate, Aspartate and Asparagine Biosynthesis	Aspartate aminotransferase (EC 2.6.1.1)	+	+	+	+	+	+
Amino Acids and Derivatives	Glutamine, glutamate, aspartate, asparagine; ammonia assimilation	Glutamine, Glutamate, Aspartate and Asparagine Biosynthesis	Aspartate aminotransferase (EC 2.6.1.1)	+	+	+	+	+	+
Amino Acids and Derivatives	Glutamine, glutamate, aspartate, asparagine; ammonia assimilation	Glutamine, Glutamate, Aspartate and Asparagine Biosynthesis	Aspartate aminotransferase (EC 2.6.1.1)	+	+	+	+	+	+
Amino Acids and Derivatives	Lysine, threonine, methionine, and cysteine	Threonine and Homoserine Biosynthesis	Aspartate aminotransferase (EC 2.6.1.1)	+	+	+	+	+	+
Amino Acids and Derivatives	Lysine, threonine, methionine, and cysteine	Threonine and Homoserine Biosynthesis	Aspartate aminotransferase (EC 2.6.1.1)	+	+	+	+	+	+
Amino Acids and Derivatives	Lysine, threonine, methionine, and cysteine	Threonine and Homoserine Biosynthesis	Aspartate aminotransferase (EC 2.6.1.1)	+	+	+	+	+	+
Amino Acids and Derivatives	Lysine, threonine, methionine, and cysteine	Threonine and Homoserine Biosynthesis	Aspartate aminotransferase (EC 2.6.1.1)	+	+	+	+	+	+
Amino Acids and Derivatives	Lysine, threonine, methionine, and cysteine	Threonine and Homoserine Biosynthesis	Aspartate aminotransferase (EC 2.6.1.1)	+	+	+	+	+	+
Amino Acids and Derivatives	Lysine, threonine, methionine, and cysteine	Threonine and Homoserine Biosynthesis	Aspartate aminotransferase (EC 2.6.1.1)	+	+	+	+	+	+
Amino Acids and Derivatives	Glutamine, glutamate, aspartate, asparagine; ammonia assimilation	Glutamine, Glutamate, Aspartate and Asparagine Biosynthesis	Aspartate racemase (EC 5.1.1.13)		+	+	+		+
Amino Acids and Derivatives	Glutamine, glutamate, aspartate, asparagine; ammonia assimilation	Glutamine, Glutamate, Aspartate and Asparagine Biosynthesis	Aspartate racemase (EC 5.1.1.13)		+	+	+		+
Amino Acids and Derivatives	Glutamine, glutamate, aspartate, asparagine; ammonia assimilation	Glutamine, Glutamate, Aspartate and Asparagine Biosynthesis	Aspartate racemase (EC 5.1.1.13)		+	+	+		+
Amino Acids and Derivatives	Glutamine, glutamate, aspartate, asparagine; ammonia assimilation	Glutamine, Glutamate, Aspartate and Asparagine Biosynthesis	Aspartate racemase (EC 5.1.1.13)		+	+	+		+
Amino Acids and Derivatives	Glutamine, glutamate, aspartate, asparagine; ammonia assimilation	Glutamine, Glutamate, Aspartate and Asparagine Biosynthesis	Aspartate--ammonia ligase (EC 6.3.1.1)	+	+	+	+		+
Amino Acids and Derivatives	Glutamine, glutamate, aspartate, asparagine; ammonia assimilation	Glutamine, Glutamate, Aspartate and Asparagine Biosynthesis	Aspartate--ammonia ligase (EC 6.3.1.1)	+	+	+	+		+
Amino Acids and Derivatives	Glutamine, glutamate, aspartate, asparagine; ammonia assimilation	Glutamine, Glutamate, Aspartate and Asparagine Biosynthesis	Aspartate--ammonia ligase (EC 6.3.1.1)	+	+	+	+		+
Amino Acids and Derivatives	Glutamine, glutamate, aspartate, asparagine; ammonia assimilation	Glutamine, Glutamate, Aspartate and Asparagine Biosynthesis	Aspartate--ammonia ligase (EC 6.3.1.1)	+	+	+	+		+
Amino Acids and Derivatives	Glutamine, glutamate, aspartate, asparagine; ammonia assimilation	Glutamine, Glutamate, Aspartate and Asparagine Biosynthesis	Aspartate--ammonia ligase (EC 6.3.1.1)	+	+	+	+		+
Amino Acids and Derivatives	Lysine, threonine, methionine, and cysteine	Lysine Biosynthesis DAP Pathway	Aspartate-semialdehyde dehydrogenase (EC 1.2.1.11)	+	+	+	+	+	+
Amino Acids and Derivatives	Lysine, threonine, methionine, and cysteine	Lysine Biosynthesis DAP Pathway	Aspartate-semialdehyde dehydrogenase (EC 1.2.1.11)	+	+	+	+	+	+
Amino Acids and Derivatives	Lysine, threonine, methionine, and cysteine	Lysine Biosynthesis DAP Pathway	Aspartate-semialdehyde dehydrogenase (EC 1.2.1.11)	+	+	+	+	+	+
Amino Acids and Derivatives	Lysine, threonine, methionine, and cysteine	Lysine Biosynthesis DAP Pathway	Aspartate-semialdehyde dehydrogenase (EC 1.2.1.11)	+	+	+	+	+	+
Amino Acids and Derivatives	Lysine, threonine, methionine, and cysteine	Lysine Biosynthesis DAP Pathway	Aspartate-semialdehyde dehydrogenase (EC 1.2.1.11)	+	+	+	+	+	+
Amino Acids and Derivatives	Lysine, threonine, methionine, and cysteine	Lysine Biosynthesis DAP Pathway	Aspartate-semialdehyde dehydrogenase (EC 1.2.1.11)	+	+	+	+	+	+
Amino Acids and Derivatives	Lysine, threonine, methionine, and cysteine	Lysine Biosynthesis DAP Pathway, GJO scratch	Aspartate-semialdehyde dehydrogenase (EC 1.2.1.11)	+	+	+	+	+	+
Amino Acids and Derivatives	Lysine, threonine, methionine, and cysteine	Lysine Biosynthesis DAP Pathway, GJO scratch	Aspartate-semialdehyde dehydrogenase (EC 1.2.1.11)	+	+	+	+	+	+
Amino Acids and Derivatives	Lysine, threonine, methionine, and cysteine	Lysine Biosynthesis DAP Pathway, GJO scratch	Aspartate-semialdehyde dehydrogenase (EC 1.2.1.11)	+	+	+	+	+	+
Amino Acids and Derivatives	Lysine, threonine, methionine, and cysteine	Lysine Biosynthesis DAP Pathway, GJO scratch	Aspartate-semialdehyde dehydrogenase (EC 1.2.1.11)	+	+	+	+	+	+
Amino Acids and Derivatives	Lysine, threonine, methionine, and cysteine	Lysine Biosynthesis DAP Pathway, GJO scratch	Aspartate-semialdehyde dehydrogenase (EC 1.2.1.11)	+	+	+	+	+	+
Amino Acids and Derivatives	Lysine, threonine, methionine, and cysteine	Lysine Biosynthesis DAP Pathway, GJO scratch	Aspartate-semialdehyde dehydrogenase (EC 1.2.1.11)	+	+	+	+	+	+
Amino Acids and Derivatives	Lysine, threonine, methionine, and cysteine	Threonine and Homoserine Biosynthesis	Aspartate-semialdehyde dehydrogenase (EC 1.2.1.11)	+	+	+	+	+	+
Amino Acids and Derivatives	Lysine, threonine, methionine, and cysteine	Threonine and Homoserine Biosynthesis	Aspartate-semialdehyde dehydrogenase (EC 1.2.1.11)	+	+	+	+	+	+
Amino Acids and Derivatives	Lysine, threonine, methionine, and cysteine	Threonine and Homoserine Biosynthesis	Aspartate-semialdehyde dehydrogenase (EC 1.2.1.11)	+	+	+	+	+	+
Amino Acids and Derivatives	Lysine, threonine, methionine, and cysteine	Threonine and Homoserine Biosynthesis	Aspartate-semialdehyde dehydrogenase (EC 1.2.1.11)	+	+	+	+	+	+
Amino Acids and Derivatives	Lysine, threonine, methionine, and cysteine	Threonine and Homoserine Biosynthesis	Aspartate-semialdehyde dehydrogenase (EC 1.2.1.11)	+	+	+	+	+	+
Amino Acids and Derivatives	Lysine, threonine, methionine, and cysteine	Threonine and Homoserine Biosynthesis	Aspartate-semialdehyde dehydrogenase (EC 1.2.1.11)	+	+	+	+	+	+
Amino Acids and Derivatives	Lysine, threonine, methionine, and cysteine	Lysine Biosynthesis DAP Pathway	Aspartokinase (EC 2.7.2.4)	+	+	+	+	+	+
Amino Acids and Derivatives	Lysine, threonine, methionine, and cysteine	Lysine Biosynthesis DAP Pathway	Aspartokinase (EC 2.7.2.4)	+	+	+	+	+	+
Amino Acids and Derivatives	Lysine, threonine, methionine, and cysteine	Lysine Biosynthesis DAP Pathway	Aspartokinase (EC 2.7.2.4)	+	+	+	+	+	+
Amino Acids and Derivatives	Lysine, threonine, methionine, and cysteine	Lysine Biosynthesis DAP Pathway	Aspartokinase (EC 2.7.2.4)	+	+	+	+	+	+
Amino Acids and Derivatives	Lysine, threonine, methionine, and cysteine	Lysine Biosynthesis DAP Pathway	Aspartokinase (EC 2.7.2.4)	+	+	+	+	+	+
Amino Acids and Derivatives	Lysine, threonine, methionine, and cysteine	Lysine Biosynthesis DAP Pathway	Aspartokinase (EC 2.7.2.4)	+	+	+	+	+	+
Amino Acids and Derivatives	Lysine, threonine, methionine, and cysteine	Lysine Biosynthesis DAP Pathway, GJO scratch	Aspartokinase (EC 2.7.2.4)	+	+	+	+	+	+
Amino Acids and Derivatives	Lysine, threonine, methionine, and cysteine	Lysine Biosynthesis DAP Pathway, GJO scratch	Aspartokinase (EC 2.7.2.4)	+	+	+	+	+	+
Amino Acids and Derivatives	Lysine, threonine, methionine, and cysteine	Lysine Biosynthesis DAP Pathway, GJO scratch	Aspartokinase (EC 2.7.2.4)	+	+	+	+	+	+
Amino Acids and Derivatives	Lysine, threonine, methionine, and cysteine	Lysine Biosynthesis DAP Pathway, GJO scratch	Aspartokinase (EC 2.7.2.4)	+	+	+	+	+	+
Amino Acids and Derivatives	Lysine, threonine, methionine, and cysteine	Lysine Biosynthesis DAP Pathway, GJO scratch	Aspartokinase (EC 2.7.2.4)	+	+	+	+	+	+
Amino Acids and Derivatives	Lysine, threonine, methionine, and cysteine	Lysine Biosynthesis DAP Pathway, GJO scratch	Aspartokinase (EC 2.7.2.4)	+	+	+	+	+	+
Amino Acids and Derivatives	Lysine, threonine, methionine, and cysteine	Threonine and Homoserine Biosynthesis	Aspartokinase (EC 2.7.2.4)	+	+	+	+	+	+
Amino Acids and Derivatives	Lysine, threonine, methionine, and cysteine	Threonine and Homoserine Biosynthesis	Aspartokinase (EC 2.7.2.4)	+	+	+	+	+	+
Amino Acids and Derivatives	Lysine, threonine, methionine, and cysteine	Threonine and Homoserine Biosynthesis	Aspartokinase (EC 2.7.2.4)	+	+	+	+	+	+
Amino Acids and Derivatives	Lysine, threonine, methionine, and cysteine	Threonine and Homoserine Biosynthesis	Aspartokinase (EC 2.7.2.4)	+	+	+	+	+	+
Amino Acids and Derivatives	Lysine, threonine, methionine, and cysteine	Threonine and Homoserine Biosynthesis	Aspartokinase (EC 2.7.2.4)	+	+	+	+	+	+
Amino Acids and Derivatives	Lysine, threonine, methionine, and cysteine	Threonine and Homoserine Biosynthesis	Aspartokinase (EC 2.7.2.4)	+	+	+	+	+	+
Protein Metabolism	Protein biosynthesis	tRNA aminoacylation, Asp and Asn	Aspartyl-tRNA synthetase (EC 6.1.1.12)	+	+	+	+	+	+
Protein Metabolism	Protein biosynthesis	tRNA aminoacylation, Asp and Asn	Aspartyl-tRNA synthetase (EC 6.1.1.12)	+	+	+	+	+	+
Protein Metabolism	Protein biosynthesis	tRNA aminoacylation, Asp and Asn	Aspartyl-tRNA synthetase (EC 6.1.1.12)	+	+	+	+	+	+
Protein Metabolism	Protein biosynthesis	tRNA aminoacylation, Asp and Asn	Aspartyl-tRNA synthetase (EC 6.1.1.12)	+	+	+	+	+	+
Protein Metabolism	Protein biosynthesis	tRNA aminoacylation, Asp and Asn	Aspartyl-tRNA synthetase (EC 6.1.1.12)	+	+	+	+	+	+
Protein Metabolism	Protein biosynthesis	tRNA aminoacylation, Asp and Asn	Aspartyl-tRNA synthetase (EC 6.1.1.12)	+	+	+	+	+	+
Amino Acids and Derivatives	Histidine Metabolism	Histidine Biosynthesis	ATP phosphoribosyltransferase (EC 2.4.2.17)		+	+	+	+	+
Amino Acids and Derivatives	Histidine Metabolism	Histidine Biosynthesis	ATP phosphoribosyltransferase (EC 2.4.2.17)		+	+	+	+	+
Amino Acids and Derivatives	Histidine Metabolism	Histidine Biosynthesis	ATP phosphoribosyltransferase (EC 2.4.2.17)		+	+	+	+	+
Amino Acids and Derivatives	Histidine Metabolism	Histidine Biosynthesis	ATP phosphoribosyltransferase (EC 2.4.2.17)		+	+	+	+	+
Amino Acids and Derivatives	Histidine Metabolism	Histidine Biosynthesis	ATP phosphoribosyltransferase (EC 2.4.2.17)		+	+	+	+	+
RNA Metabolism	RNA processing and modification	ATP-dependent RNA helicases, bacterial	ATP-dependent 23S rRNA helicase DbpA				+		+
RNA Metabolism	RNA processing and modification	ATP-dependent RNA helicases, bacterial	ATP-dependent 23S rRNA helicase DbpA				+		+
Protein Metabolism	Protein degradation	Proteolysis in bacteria, ATP-dependent	ATP-dependent Clp protease adaptor protein ClpS	+	+		+	+	+
Protein Metabolism	Protein degradation	Proteolysis in bacteria, ATP-dependent	ATP-dependent Clp protease adaptor protein ClpS	+	+		+	+	+
Protein Metabolism	Protein degradation	Proteolysis in bacteria, ATP-dependent	ATP-dependent Clp protease adaptor protein ClpS	+	+		+	+	+
Protein Metabolism	Protein degradation	Proteolysis in bacteria, ATP-dependent	ATP-dependent Clp protease adaptor protein ClpS	+	+		+	+	+
Protein Metabolism	Protein degradation	Proteolysis in bacteria, ATP-dependent	ATP-dependent Clp protease adaptor protein ClpS	+	+		+	+	+
Protein Metabolism	Protein degradation	Proteolysis in bacteria, ATP-dependent	ATP-dependent Clp protease ATP-binding subunit ClpA		+		+	+	+
Protein Metabolism	Protein degradation	Proteolysis in bacteria, ATP-dependent	ATP-dependent Clp protease ATP-binding subunit ClpA		+		+	+	+
Protein Metabolism	Protein degradation	Proteolysis in bacteria, ATP-dependent	ATP-dependent Clp protease ATP-binding subunit ClpA		+		+	+	+
Protein Metabolism	Protein degradation	Proteolysis in bacteria, ATP-dependent	ATP-dependent Clp protease ATP-binding subunit ClpA		+		+	+	+
Protein Metabolism	Protein degradation	Proteasome bacterial	ATP-dependent Clp protease ATP-binding subunit ClpX	+	+	+	+	+	+
Protein Metabolism	Protein degradation	Proteasome bacterial	ATP-dependent Clp protease ATP-binding subunit ClpX	+	+	+	+	+	+
Protein Metabolism	Protein degradation	Proteasome bacterial	ATP-dependent Clp protease ATP-binding subunit ClpX	+	+	+	+	+	+
Protein Metabolism	Protein degradation	Proteasome bacterial	ATP-dependent Clp protease ATP-binding subunit ClpX	+	+	+	+	+	+
Protein Metabolism	Protein degradation	Proteasome bacterial	ATP-dependent Clp protease ATP-binding subunit ClpX	+	+	+	+	+	+
Protein Metabolism	Protein degradation	Proteasome bacterial	ATP-dependent Clp protease ATP-binding subunit ClpX	+	+	+	+	+	+
Protein Metabolism	Protein degradation	Proteolysis in bacteria, ATP-dependent	ATP-dependent Clp protease ATP-binding subunit ClpX	+	+	+	+	+	+
Protein Metabolism	Protein degradation	Proteolysis in bacteria, ATP-dependent	ATP-dependent Clp protease ATP-binding subunit ClpX	+	+	+	+	+	+
Protein Metabolism	Protein degradation	Proteolysis in bacteria, ATP-dependent	ATP-dependent Clp protease ATP-binding subunit ClpX	+	+	+	+	+	+
Protein Metabolism	Protein degradation	Proteolysis in bacteria, ATP-dependent	ATP-dependent Clp protease ATP-binding subunit ClpX	+	+	+	+	+	+
Protein Metabolism	Protein degradation	Proteolysis in bacteria, ATP-dependent	ATP-dependent Clp protease ATP-binding subunit ClpX	+	+	+	+	+	+
Protein Metabolism	Protein degradation	Proteolysis in bacteria, ATP-dependent	ATP-dependent Clp protease ATP-binding subunit ClpX	+	+	+	+	+	+
Regulation and Cell signaling	Regulation and Cell signaling - no subcategory	cAMP signaling in bacteria	ATP-dependent Clp protease proteolytic subunit (EC 3.4.21.92)	+	+	+	+	+	+
Regulation and Cell signaling	Regulation and Cell signaling - no subcategory	cAMP signaling in bacteria	ATP-dependent Clp protease proteolytic subunit (EC 3.4.21.92)	+	+	+	+	+	+
Regulation and Cell signaling	Regulation and Cell signaling - no subcategory	cAMP signaling in bacteria	ATP-dependent Clp protease proteolytic subunit (EC 3.4.21.92)	+	+	+	+	+	+
Regulation and Cell signaling	Regulation and Cell signaling - no subcategory	cAMP signaling in bacteria	ATP-dependent Clp protease proteolytic subunit (EC 3.4.21.92)	+	+	+	+	+	+
Regulation and Cell signaling	Regulation and Cell signaling - no subcategory	cAMP signaling in bacteria	ATP-dependent Clp protease proteolytic subunit (EC 3.4.21.92)	+	+	+	+	+	+
Regulation and Cell signaling	Regulation and Cell signaling - no subcategory	cAMP signaling in bacteria	ATP-dependent Clp protease proteolytic subunit (EC 3.4.21.92)	+	+	+	+	+	+
Protein Metabolism	Protein degradation	Proteasome bacterial	ATP-dependent Clp protease proteolytic subunit (EC 3.4.21.92)	+	+	+	+	+	+
Protein Metabolism	Protein degradation	Proteasome bacterial	ATP-dependent Clp protease proteolytic subunit (EC 3.4.21.92)	+	+	+	+	+	+
Protein Metabolism	Protein degradation	Proteasome bacterial	ATP-dependent Clp protease proteolytic subunit (EC 3.4.21.92)	+	+	+	+	+	+
Protein Metabolism	Protein degradation	Proteasome bacterial	ATP-dependent Clp protease proteolytic subunit (EC 3.4.21.92)	+	+	+	+	+	+
Protein Metabolism	Protein degradation	Proteasome bacterial	ATP-dependent Clp protease proteolytic subunit (EC 3.4.21.92)	+	+	+	+	+	+
Protein Metabolism	Protein degradation	Proteasome bacterial	ATP-dependent Clp protease proteolytic subunit (EC 3.4.21.92)	+	+	+	+	+	+
Protein Metabolism	Protein degradation	Proteolysis in bacteria, ATP-dependent	ATP-dependent Clp protease proteolytic subunit (EC 3.4.21.92)	+	+	+	+	+	+
Protein Metabolism	Protein degradation	Proteolysis in bacteria, ATP-dependent	ATP-dependent Clp protease proteolytic subunit (EC 3.4.21.92)	+	+	+	+	+	+
Protein Metabolism	Protein degradation	Proteolysis in bacteria, ATP-dependent	ATP-dependent Clp protease proteolytic subunit (EC 3.4.21.92)	+	+	+	+	+	+
Protein Metabolism	Protein degradation	Proteolysis in bacteria, ATP-dependent	ATP-dependent Clp protease proteolytic subunit (EC 3.4.21.92)	+	+	+	+	+	+
Protein Metabolism	Protein degradation	Proteolysis in bacteria, ATP-dependent	ATP-dependent Clp protease proteolytic subunit (EC 3.4.21.92)	+	+	+	+	+	+
Protein Metabolism	Protein degradation	Proteolysis in bacteria, ATP-dependent	ATP-dependent Clp protease proteolytic subunit (EC 3.4.21.92)	+	+	+	+	+	+
DNA Metabolism	DNA repair	DNA repair, bacterial RecFOR pathway	ATP-dependent DNA helicase RecQ	+	+	+	+	+	+
DNA Metabolism	DNA repair	DNA repair, bacterial RecFOR pathway	ATP-dependent DNA helicase RecQ	+	+	+	+	+	+
DNA Metabolism	DNA repair	DNA repair, bacterial RecFOR pathway	ATP-dependent DNA helicase RecQ	+	+	+	+	+	+
DNA Metabolism	DNA repair	DNA repair, bacterial RecFOR pathway	ATP-dependent DNA helicase RecQ	+	+	+	+	+	+
DNA Metabolism	DNA repair	DNA repair, bacterial RecFOR pathway	ATP-dependent DNA helicase RecQ	+	+	+	+	+	+
DNA Metabolism	DNA repair	DNA repair, bacterial RecFOR pathway	ATP-dependent DNA helicase RecQ	+	+	+	+	+	+
DNA Metabolism	DNA repair	DNA repair, bacterial UvrD and related helicases	ATP-dependent DNA helicase Rep	+	+	+	+	+	+
DNA Metabolism	DNA repair	DNA repair, bacterial UvrD and related helicases	ATP-dependent DNA helicase Rep	+	+	+	+	+	+
DNA Metabolism	DNA repair	DNA repair, bacterial UvrD and related helicases	ATP-dependent DNA helicase Rep	+	+	+	+	+	+
DNA Metabolism	DNA repair	DNA repair, bacterial UvrD and related helicases	ATP-dependent DNA helicase Rep	+	+	+	+	+	+
DNA Metabolism	DNA repair	DNA repair, bacterial UvrD and related helicases	ATP-dependent DNA helicase Rep	+	+	+	+	+	+
DNA Metabolism	DNA repair	DNA repair, bacterial UvrD and related helicases	ATP-dependent DNA helicase Rep	+	+	+	+	+	+
DNA Metabolism	DNA repair	DNA repair, bacterial UvrD and related helicases	ATP-dependent DNA helicase UvrD/PcrA	+	+	+	+	+	+
DNA Metabolism	DNA repair	DNA repair, bacterial UvrD and related helicases	ATP-dependent DNA helicase UvrD/PcrA	+	+	+	+	+	+
DNA Metabolism	DNA repair	DNA repair, bacterial UvrD and related helicases	ATP-dependent DNA helicase UvrD/PcrA	+	+	+	+	+	+
DNA Metabolism	DNA repair	DNA repair, bacterial UvrD and related helicases	ATP-dependent DNA helicase UvrD/PcrA	+	+	+	+	+	+
DNA Metabolism	DNA repair	DNA repair, bacterial UvrD and related helicases	ATP-dependent DNA helicase UvrD/PcrA	+	+	+	+	+	+
DNA Metabolism	DNA repair	DNA repair, bacterial UvrD and related helicases	ATP-dependent DNA helicase UvrD/PcrA	+	+	+	+	+	+
Protein Metabolism	Protein degradation	Proteasome bacterial	ATP-dependent hsl protease ATP-binding subunit HslU	+	+	+	+	+	+
Protein Metabolism	Protein degradation	Proteasome bacterial	ATP-dependent hsl protease ATP-binding subunit HslU	+	+	+	+	+	+
Protein Metabolism	Protein degradation	Proteasome bacterial	ATP-dependent hsl protease ATP-binding subunit HslU	+	+	+	+	+	+
Protein Metabolism	Protein degradation	Proteasome bacterial	ATP-dependent hsl protease ATP-binding subunit HslU	+	+	+	+	+	+
Protein Metabolism	Protein degradation	Proteasome bacterial	ATP-dependent hsl protease ATP-binding subunit HslU	+	+	+	+	+	+
Protein Metabolism	Protein degradation	Proteasome bacterial	ATP-dependent hsl protease ATP-binding subunit HslU	+	+	+	+	+	+
Protein Metabolism	Protein degradation	Proteolysis in bacteria, ATP-dependent	ATP-dependent hsl protease ATP-binding subunit HslU	+	+	+	+	+	+
Protein Metabolism	Protein degradation	Proteolysis in bacteria, ATP-dependent	ATP-dependent hsl protease ATP-binding subunit HslU	+	+	+	+	+	+
Protein Metabolism	Protein degradation	Proteolysis in bacteria, ATP-dependent	ATP-dependent hsl protease ATP-binding subunit HslU	+	+	+	+	+	+
Protein Metabolism	Protein degradation	Proteolysis in bacteria, ATP-dependent	ATP-dependent hsl protease ATP-binding subunit HslU	+	+	+	+	+	+
Protein Metabolism	Protein degradation	Proteolysis in bacteria, ATP-dependent	ATP-dependent hsl protease ATP-binding subunit HslU	+	+	+	+	+	+
Protein Metabolism	Protein degradation	Proteolysis in bacteria, ATP-dependent	ATP-dependent hsl protease ATP-binding subunit HslU	+	+	+	+	+	+
Protein Metabolism	Protein degradation	Proteasome bacterial	ATP-dependent protease HslV (EC 3.4.25.-)	+	+	+	+	+	+
Protein Metabolism	Protein degradation	Proteasome bacterial	ATP-dependent protease HslV (EC 3.4.25.-)	+	+	+	+	+	+
Protein Metabolism	Protein degradation	Proteasome bacterial	ATP-dependent protease HslV (EC 3.4.25.-)	+	+	+	+	+	+
Protein Metabolism	Protein degradation	Proteasome bacterial	ATP-dependent protease HslV (EC 3.4.25.-)	+	+	+	+	+	+
Protein Metabolism	Protein degradation	Proteasome bacterial	ATP-dependent protease HslV (EC 3.4.25.-)	+	+	+	+	+	+
Protein Metabolism	Protein degradation	Proteasome bacterial	ATP-dependent protease HslV (EC 3.4.25.-)	+	+	+	+	+	+
Protein Metabolism	Protein degradation	Proteolysis in bacteria, ATP-dependent	ATP-dependent protease HslV (EC 3.4.25.-)	+	+	+	+	+	+
Protein Metabolism	Protein degradation	Proteolysis in bacteria, ATP-dependent	ATP-dependent protease HslV (EC 3.4.25.-)	+	+	+	+	+	+
Protein Metabolism	Protein degradation	Proteolysis in bacteria, ATP-dependent	ATP-dependent protease HslV (EC 3.4.25.-)	+	+	+	+	+	+
Protein Metabolism	Protein degradation	Proteolysis in bacteria, ATP-dependent	ATP-dependent protease HslV (EC 3.4.25.-)	+	+	+	+	+	+
Protein Metabolism	Protein degradation	Proteolysis in bacteria, ATP-dependent	ATP-dependent protease HslV (EC 3.4.25.-)	+	+	+	+	+	+
Protein Metabolism	Protein degradation	Proteolysis in bacteria, ATP-dependent	ATP-dependent protease HslV (EC 3.4.25.-)	+	+	+	+	+	+
Protein Metabolism	Protein degradation	Proteasome bacterial	ATP-dependent protease La (EC 3.4.21.53) Type I	+	+	+	+	+	+
Protein Metabolism	Protein degradation	Proteasome bacterial	ATP-dependent protease La (EC 3.4.21.53) Type I	+	+	+	+	+	+
Protein Metabolism	Protein degradation	Proteasome bacterial	ATP-dependent protease La (EC 3.4.21.53) Type I	+	+	+	+	+	+
Protein Metabolism	Protein degradation	Proteasome bacterial	ATP-dependent protease La (EC 3.4.21.53) Type I	+	+	+	+	+	+
Protein Metabolism	Protein degradation	Proteasome bacterial	ATP-dependent protease La (EC 3.4.21.53) Type I	+	+	+	+	+	+
Protein Metabolism	Protein degradation	Proteasome bacterial	ATP-dependent protease La (EC 3.4.21.53) Type I	+	+	+	+	+	+
Protein Metabolism	Protein degradation	Proteolysis in bacteria, ATP-dependent	ATP-dependent protease La (EC 3.4.21.53) Type I	+	+	+	+	+	+
Protein Metabolism	Protein degradation	Proteolysis in bacteria, ATP-dependent	ATP-dependent protease La (EC 3.4.21.53) Type I	+	+	+	+	+	+
Protein Metabolism	Protein degradation	Proteolysis in bacteria, ATP-dependent	ATP-dependent protease La (EC 3.4.21.53) Type I	+	+	+	+	+	+
Protein Metabolism	Protein degradation	Proteolysis in bacteria, ATP-dependent	ATP-dependent protease La (EC 3.4.21.53) Type I	+	+	+	+	+	+
Protein Metabolism	Protein degradation	Proteolysis in bacteria, ATP-dependent	ATP-dependent protease La (EC 3.4.21.53) Type I	+	+	+	+	+	+
Protein Metabolism	Protein degradation	Proteolysis in bacteria, ATP-dependent	ATP-dependent protease La (EC 3.4.21.53) Type I	+	+	+	+	+	+
Protein Metabolism	Protein degradation	Proteasome bacterial	ATP-dependent protease La (EC 3.4.21.53) Type II	+	+	+	+	+	+
Protein Metabolism	Protein degradation	Proteasome bacterial	ATP-dependent protease La (EC 3.4.21.53) Type II	+	+	+	+	+	+
Protein Metabolism	Protein degradation	Proteasome bacterial	ATP-dependent protease La (EC 3.4.21.53) Type II	+	+	+	+	+	+
Protein Metabolism	Protein degradation	Proteasome bacterial	ATP-dependent protease La (EC 3.4.21.53) Type II	+	+	+	+	+	+
Protein Metabolism	Protein degradation	Proteasome bacterial	ATP-dependent protease La (EC 3.4.21.53) Type II	+	+	+	+	+	+
Protein Metabolism	Protein degradation	Proteasome bacterial	ATP-dependent protease La (EC 3.4.21.53) Type II	+	+	+	+	+	+
Protein Metabolism	Protein degradation	Proteolysis in bacteria, ATP-dependent	ATP-dependent protease La (EC 3.4.21.53) Type II	+	+	+	+	+	+
Protein Metabolism	Protein degradation	Proteolysis in bacteria, ATP-dependent	ATP-dependent protease La (EC 3.4.21.53) Type II	+	+	+	+	+	+
Protein Metabolism	Protein degradation	Proteolysis in bacteria, ATP-dependent	ATP-dependent protease La (EC 3.4.21.53) Type II	+	+	+	+	+	+
Protein Metabolism	Protein degradation	Proteolysis in bacteria, ATP-dependent	ATP-dependent protease La (EC 3.4.21.53) Type II	+	+	+	+	+	+
Protein Metabolism	Protein degradation	Proteolysis in bacteria, ATP-dependent	ATP-dependent protease La (EC 3.4.21.53) Type II	+	+	+	+	+	+
Protein Metabolism	Protein degradation	Proteolysis in bacteria, ATP-dependent	ATP-dependent protease La (EC 3.4.21.53) Type II	+	+	+	+	+	+
RNA Metabolism	RNA processing and modification	ATP-dependent RNA helicases, bacterial	ATP-dependent RNA helicase RhlB	+			+
RNA Metabolism	RNA processing and modification	ATP-dependent RNA helicases, bacterial	ATP-dependent RNA helicase RhlB	+			+
RNA Metabolism	RNA processing and modification	ATP-dependent RNA helicases, bacterial	ATP-dependent RNA helicase RhlE	+	+	+	+	+	+
RNA Metabolism	RNA processing and modification	ATP-dependent RNA helicases, bacterial	ATP-dependent RNA helicase RhlE	+	+	+	+	+	+
RNA Metabolism	RNA processing and modification	ATP-dependent RNA helicases, bacterial	ATP-dependent RNA helicase RhlE	+	+	+	+	+	+
RNA Metabolism	RNA processing and modification	ATP-dependent RNA helicases, bacterial	ATP-dependent RNA helicase RhlE	+	+	+	+	+	+
RNA Metabolism	RNA processing and modification	ATP-dependent RNA helicases, bacterial	ATP-dependent RNA helicase RhlE	+	+	+	+	+	+
RNA Metabolism	RNA processing and modification	ATP-dependent RNA helicases, bacterial	ATP-dependent RNA helicase RhlE	+	+	+	+	+	+
RNA Metabolism	RNA processing and modification	ATP-dependent RNA helicases, bacterial	ATP-dependent RNA helicase SrmB	+	+	+	+	+	+
RNA Metabolism	RNA processing and modification	ATP-dependent RNA helicases, bacterial	ATP-dependent RNA helicase SrmB	+	+	+	+	+	+
RNA Metabolism	RNA processing and modification	ATP-dependent RNA helicases, bacterial	ATP-dependent RNA helicase SrmB	+	+	+	+	+	+
RNA Metabolism	RNA processing and modification	ATP-dependent RNA helicases, bacterial	ATP-dependent RNA helicase SrmB	+	+	+	+	+	+
RNA Metabolism	RNA processing and modification	ATP-dependent RNA helicases, bacterial	ATP-dependent RNA helicase SrmB	+	+	+	+	+	+
RNA Metabolism	RNA processing and modification	ATP-dependent RNA helicases, bacterial	ATP-dependent RNA helicase SrmB	+	+	+	+	+	+
Cofactors, Vitamins, Prosthetic Groups, Pigments	Biotin	Biotin biosynthesis	ATPase component BioM of energizing module of biotin ECF transporter			+
Metabolism of Aromatic Compounds	Peripheral pathways for catabolism of aromatic compounds	Benzoate degradation	benzoate MFS transporter BenK	+				+	+
Metabolism of Aromatic Compounds	Peripheral pathways for catabolism of aromatic compounds	Benzoate degradation	benzoate MFS transporter BenK	+				+	+
Metabolism of Aromatic Compounds	Peripheral pathways for catabolism of aromatic compounds	Benzoate degradation	benzoate MFS transporter BenK	+				+	+
Cell Wall and Capsule	Cell Wall and Capsule - no subcategory	Murein Hydrolases	Beta N-acetyl-glucosaminidase (EC 3.2.1.52)	+	+	+	+	+	+
Cell Wall and Capsule	Cell Wall and Capsule - no subcategory	Murein Hydrolases	Beta N-acetyl-glucosaminidase (EC 3.2.1.52)	+	+	+	+	+	+
Cell Wall and Capsule	Cell Wall and Capsule - no subcategory	Murein Hydrolases	Beta N-acetyl-glucosaminidase (EC 3.2.1.52)	+	+	+	+	+	+
Cell Wall and Capsule	Cell Wall and Capsule - no subcategory	Murein Hydrolases	Beta N-acetyl-glucosaminidase (EC 3.2.1.52)	+	+	+	+	+	+
Cell Wall and Capsule	Cell Wall and Capsule - no subcategory	Murein Hydrolases	Beta N-acetyl-glucosaminidase (EC 3.2.1.52)	+	+	+	+	+	+
Cell Wall and Capsule	Cell Wall and Capsule - no subcategory	Murein Hydrolases	Beta N-acetyl-glucosaminidase (EC 3.2.1.52)	+	+	+	+	+	+
Cell Wall and Capsule	Cell Wall and Capsule - no subcategory	Recycling of Peptidoglycan Amino Sugars	Beta N-acetyl-glucosaminidase (EC 3.2.1.52)	+	+	+	+	+	+
Cell Wall and Capsule	Cell Wall and Capsule - no subcategory	Recycling of Peptidoglycan Amino Sugars	Beta N-acetyl-glucosaminidase (EC 3.2.1.52)	+	+	+	+	+	+
Cell Wall and Capsule	Cell Wall and Capsule - no subcategory	Recycling of Peptidoglycan Amino Sugars	Beta N-acetyl-glucosaminidase (EC 3.2.1.52)	+	+	+	+	+	+
Cell Wall and Capsule	Cell Wall and Capsule - no subcategory	Recycling of Peptidoglycan Amino Sugars	Beta N-acetyl-glucosaminidase (EC 3.2.1.52)	+	+	+	+	+	+
Cell Wall and Capsule	Cell Wall and Capsule - no subcategory	Recycling of Peptidoglycan Amino Sugars	Beta N-acetyl-glucosaminidase (EC 3.2.1.52)	+	+	+	+	+	+
Cell Wall and Capsule	Cell Wall and Capsule - no subcategory	Recycling of Peptidoglycan Amino Sugars	Beta N-acetyl-glucosaminidase (EC 3.2.1.52)	+	+	+	+	+	+
Cell Wall and Capsule	Gram-Negative cell wall components	LOS core oligosaccharide biosynthesis	Beta-1,3-glucosyltransferase					+
Cell Wall and Capsule	Gram-Negative cell wall components	LOS core oligosaccharide biosynthesis	Beta-1,4-galactosyltransferase						+
Sulfur Metabolism	Sulfur Metabolism - no subcategory	Galactosylceramide and Sulfatide metabolism	Beta-galactosidase (EC 3.2.1.23)			+
Carbohydrates	Di- and oligosaccharides	Lactose and Galactose Uptake and Utilization	Beta-galactosidase (EC 3.2.1.23)			+
Carbohydrates	Di- and oligosaccharides	Lactose utilization	Beta-galactosidase (EC 3.2.1.23)			+
Carbohydrates	Di- and oligosaccharides	Beta-Glucoside Metabolism	Beta-glucoside bgl operon antiterminator, BglG family		+				+
Carbohydrates	Di- and oligosaccharides	Beta-Glucoside Metabolism	Beta-glucoside bgl operon antiterminator, BglG family		+				+
Carbohydrates	Aminosugars	Chitin and N-acetylglucosamine utilization	Beta-hexosaminidase (EC 3.2.1.52)	+	+	+		+
Carbohydrates	Aminosugars	Chitin and N-acetylglucosamine utilization	Beta-hexosaminidase (EC 3.2.1.52)	+	+	+		+
Carbohydrates	Aminosugars	Chitin and N-acetylglucosamine utilization	Beta-hexosaminidase (EC 3.2.1.52)	+	+	+		+
Carbohydrates	Aminosugars	Chitin and N-acetylglucosamine utilization	Beta-hexosaminidase (EC 3.2.1.52)	+	+	+		+
Virulence, Disease and Defense	Resistance to antibiotics and toxic compounds	Beta-lactamase	Beta-lactamase (EC 3.5.2.6)		+		+
Virulence, Disease and Defense	Resistance to antibiotics and toxic compounds	Beta-lactamase	Beta-lactamase (EC 3.5.2.6)		+		+
Virulence, Disease and Defense	Resistance to antibiotics and toxic compounds	Beta-lactamase	Beta-lactamase class C and other penicillin binding proteins		+		+
Virulence, Disease and Defense	Resistance to antibiotics and toxic compounds	Beta-lactamase	Beta-lactamase class C and other penicillin binding proteins		+		+
Nucleosides and Nucleotides	Nucleosides and Nucleotides - no subcategory	Hydantoin metabolism	Beta-ureidopropionase (EC 3.5.1.6)		+	+
Nucleosides and Nucleotides	Nucleosides and Nucleotides - no subcategory	Hydantoin metabolism	Beta-ureidopropionase (EC 3.5.1.6)		+	+
Amino Acids and Derivatives	Amino Acids and Derivatives - no subcategory	L-2-amino-thiazoline-4-carboxylic acid-Lcysteine conversion	Beta-ureidopropionase (EC 3.5.1.6)		+	+
Amino Acids and Derivatives	Amino Acids and Derivatives - no subcategory	L-2-amino-thiazoline-4-carboxylic acid-Lcysteine conversion	Beta-ureidopropionase (EC 3.5.1.6)		+	+
Carbohydrates	Monosaccharides	Xylose utilization	Beta-xylosidase (EC 3.2.1.37)			+
Amino Acids and Derivatives	Aromatic amino acids and derivatives	Phenylalanine and Tyrosine Branches from Chorismate	Biosynthetic Aromatic amino acid aminotransferase alpha (EC 2.6.1.57)	+	+	+	+	+
Amino Acids and Derivatives	Aromatic amino acids and derivatives	Phenylalanine and Tyrosine Branches from Chorismate	Biosynthetic Aromatic amino acid aminotransferase alpha (EC 2.6.1.57)	+	+	+	+	+
Amino Acids and Derivatives	Aromatic amino acids and derivatives	Phenylalanine and Tyrosine Branches from Chorismate	Biosynthetic Aromatic amino acid aminotransferase alpha (EC 2.6.1.57)	+	+	+	+	+
Amino Acids and Derivatives	Aromatic amino acids and derivatives	Phenylalanine and Tyrosine Branches from Chorismate	Biosynthetic Aromatic amino acid aminotransferase alpha (EC 2.6.1.57)	+	+	+	+	+
Amino Acids and Derivatives	Aromatic amino acids and derivatives	Phenylalanine and Tyrosine Branches from Chorismate	Biosynthetic Aromatic amino acid aminotransferase alpha (EC 2.6.1.57)	+	+	+	+	+
Fatty Acids, Lipids, and Isoprenoids	Fatty acids	Fatty Acid Biosynthesis FASII	Biotin carboxyl carrier protein of acetyl-CoA carboxylase	+	+	+	+	+	+
Fatty Acids, Lipids, and Isoprenoids	Fatty acids	Fatty Acid Biosynthesis FASII	Biotin carboxyl carrier protein of acetyl-CoA carboxylase	+	+	+	+	+	+
Fatty Acids, Lipids, and Isoprenoids	Fatty acids	Fatty Acid Biosynthesis FASII	Biotin carboxyl carrier protein of acetyl-CoA carboxylase	+	+	+	+	+	+
Fatty Acids, Lipids, and Isoprenoids	Fatty acids	Fatty Acid Biosynthesis FASII	Biotin carboxyl carrier protein of acetyl-CoA carboxylase	+	+	+	+	+	+
Fatty Acids, Lipids, and Isoprenoids	Fatty acids	Fatty Acid Biosynthesis FASII	Biotin carboxyl carrier protein of acetyl-CoA carboxylase	+	+	+	+	+	+
Fatty Acids, Lipids, and Isoprenoids	Fatty acids	Fatty Acid Biosynthesis FASII	Biotin carboxyl carrier protein of acetyl-CoA carboxylase	+	+	+	+	+	+
Fatty Acids, Lipids, and Isoprenoids	Fatty acids	Fatty Acid Biosynthesis FASII	Biotin carboxylase of acetyl-CoA carboxylase (EC 6.3.4.14)	+	+	+	+	+	+
Fatty Acids, Lipids, and Isoprenoids	Fatty acids	Fatty Acid Biosynthesis FASII	Biotin carboxylase of acetyl-CoA carboxylase (EC 6.3.4.14)	+	+	+	+	+	+
Fatty Acids, Lipids, and Isoprenoids	Fatty acids	Fatty Acid Biosynthesis FASII	Biotin carboxylase of acetyl-CoA carboxylase (EC 6.3.4.14)	+	+	+	+	+	+
Fatty Acids, Lipids, and Isoprenoids	Fatty acids	Fatty Acid Biosynthesis FASII	Biotin carboxylase of acetyl-CoA carboxylase (EC 6.3.4.14)	+	+	+	+	+	+
Fatty Acids, Lipids, and Isoprenoids	Fatty acids	Fatty Acid Biosynthesis FASII	Biotin carboxylase of acetyl-CoA carboxylase (EC 6.3.4.14)	+	+	+	+	+	+
Fatty Acids, Lipids, and Isoprenoids	Fatty acids	Fatty Acid Biosynthesis FASII	Biotin carboxylase of acetyl-CoA carboxylase (EC 6.3.4.14)	+	+	+	+	+	+
Cofactors, Vitamins, Prosthetic Groups, Pigments	Biotin	Biotin biosynthesis	Biotin operon repressor	+		+	+
Cofactors, Vitamins, Prosthetic Groups, Pigments	Biotin	Biotin biosynthesis	Biotin operon repressor	+		+	+
Cofactors, Vitamins, Prosthetic Groups, Pigments	Biotin	Biotin biosynthesis	Biotin operon repressor	+		+	+
Cofactors, Vitamins, Prosthetic Groups, Pigments	Biotin	Biotin biosynthesis	Biotin synthase (EC 2.8.1.6)			+			+
Cofactors, Vitamins, Prosthetic Groups, Pigments	Biotin	Biotin biosynthesis Experimental	Biotin synthase (EC 2.8.1.6)			+			+
Cofactors, Vitamins, Prosthetic Groups, Pigments	Biotin	Biotin biosynthesis Experimental	Biotin synthase (EC 2.8.1.6)			+			+
Amino Acids and Derivatives	Alanine, serine, and glycine	Alanine biosynthesis	Branched-chain amino acid aminotransferase (EC 2.6.1.42)		+	+	+		+
Amino Acids and Derivatives	Alanine, serine, and glycine	Alanine biosynthesis	Branched-chain amino acid aminotransferase (EC 2.6.1.42)		+	+	+		+
Amino Acids and Derivatives	Alanine, serine, and glycine	Alanine biosynthesis	Branched-chain amino acid aminotransferase (EC 2.6.1.42)		+	+	+		+
Amino Acids and Derivatives	Alanine, serine, and glycine	Alanine biosynthesis	Branched-chain amino acid aminotransferase (EC 2.6.1.42)		+	+	+		+
Amino Acids and Derivatives	Branched-chain amino acids	Branched-Chain Amino Acid Biosynthesis	Branched-chain amino acid aminotransferase (EC 2.6.1.42)		+	+	+		+
Amino Acids and Derivatives	Branched-chain amino acids	Branched-Chain Amino Acid Biosynthesis	Branched-chain amino acid aminotransferase (EC 2.6.1.42)		+	+	+		+
Amino Acids and Derivatives	Branched-chain amino acids	Branched-Chain Amino Acid Biosynthesis	Branched-chain amino acid aminotransferase (EC 2.6.1.42)		+	+	+		+
Amino Acids and Derivatives	Branched-chain amino acids	Branched-Chain Amino Acid Biosynthesis	Branched-chain amino acid aminotransferase (EC 2.6.1.42)		+	+	+		+
Amino Acids and Derivatives	Branched-chain amino acids	Leucine Biosynthesis	Branched-chain amino acid aminotransferase (EC 2.6.1.42)		+	+	+		+
Amino Acids and Derivatives	Branched-chain amino acids	Leucine Biosynthesis	Branched-chain amino acid aminotransferase (EC 2.6.1.42)		+	+	+		+
Amino Acids and Derivatives	Branched-chain amino acids	Leucine Biosynthesis	Branched-chain amino acid aminotransferase (EC 2.6.1.42)		+	+	+		+
Amino Acids and Derivatives	Branched-chain amino acids	Leucine Biosynthesis	Branched-chain amino acid aminotransferase (EC 2.6.1.42)		+	+	+		+
Carbohydrates	Central carbohydrate metabolism	Pyruvate Alanine Serine Interconversions	Branched-chain amino acid aminotransferase (EC 2.6.1.42)		+	+	+		+
Carbohydrates	Central carbohydrate metabolism	Pyruvate Alanine Serine Interconversions	Branched-chain amino acid aminotransferase (EC 2.6.1.42)		+	+	+		+
Carbohydrates	Central carbohydrate metabolism	Pyruvate Alanine Serine Interconversions	Branched-chain amino acid aminotransferase (EC 2.6.1.42)		+	+	+		+
Carbohydrates	Central carbohydrate metabolism	Pyruvate Alanine Serine Interconversions	Branched-chain amino acid aminotransferase (EC 2.6.1.42)		+	+	+		+
Cofactors, Vitamins, Prosthetic Groups, Pigments	NAD and NADP	NAD and NADP cofactor biosynthesis global	C-terminal domain of CinA type S				+
Cofactors, Vitamins, Prosthetic Groups, Pigments	Riboflavin, FMN, FAD	Riboflavin, FMN and FAD metabolism in plants	C-terminal domain of CinA type S				+
Regulation and Cell signaling	Regulation and Cell signaling - no subcategory	Zinc regulated enzymes	C4-type zinc finger protein, DksA/TraR family		+	+	+	+	+
Regulation and Cell signaling	Regulation and Cell signaling - no subcategory	Zinc regulated enzymes	C4-type zinc finger protein, DksA/TraR family		+	+	+	+	+
Regulation and Cell signaling	Regulation and Cell signaling - no subcategory	Zinc regulated enzymes	C4-type zinc finger protein, DksA/TraR family		+	+	+	+	+
Regulation and Cell signaling	Regulation and Cell signaling - no subcategory	Zinc regulated enzymes	C4-type zinc finger protein, DksA/TraR family		+	+	+	+	+
Regulation and Cell signaling	Regulation and Cell signaling - no subcategory	Zinc regulated enzymes	C4-type zinc finger protein, DksA/TraR family		+	+	+	+	+
Cell Wall and Capsule	Capsular and extracellular polysacchrides	Rhamnose containing glycans	Capsular polysaccharide ABC transporter, permease protein KpsM			+
Cell Wall and Capsule	Capsular and extracellular polysacchrides	Rhamnose containing glycans	Capsular polysaccharide export system protein KpsC			+
Amino Acids and Derivatives	Arginine; urea cycle, polyamines	Arginine Deiminase Pathway	Carbamate kinase (EC 2.7.2.2)			+	+		+
Amino Acids and Derivatives	Arginine; urea cycle, polyamines	Arginine Deiminase Pathway	Carbamate kinase (EC 2.7.2.2)			+	+		+
Amino Acids and Derivatives	Arginine; urea cycle, polyamines	Arginine Deiminase Pathway	Carbamate kinase (EC 2.7.2.2)			+	+		+
Amino Acids and Derivatives	Arginine; urea cycle, polyamines	Polyamine Metabolism	Carbamate kinase (EC 2.7.2.2)			+	+		+
Nucleosides and Nucleotides	Pyrimidines	De Novo Pyrimidine Synthesis	Carbamoyl-phosphate synthase large chain (EC 6.3.5.5)		+	+	+	+	+
Nucleosides and Nucleotides	Pyrimidines	De Novo Pyrimidine Synthesis	Carbamoyl-phosphate synthase large chain (EC 6.3.5.5)		+	+	+	+	+
Nucleosides and Nucleotides	Pyrimidines	De Novo Pyrimidine Synthesis	Carbamoyl-phosphate synthase large chain (EC 6.3.5.5)		+	+	+	+	+
Nucleosides and Nucleotides	Pyrimidines	De Novo Pyrimidine Synthesis	Carbamoyl-phosphate synthase large chain (EC 6.3.5.5)		+	+	+	+	+
Nucleosides and Nucleotides	Pyrimidines	De Novo Pyrimidine Synthesis	Carbamoyl-phosphate synthase large chain (EC 6.3.5.5)		+	+	+	+	+
Cell Division and Cell Cycle	Cell Division and Cell Cycle - no subcategory	Macromolecular synthesis operon	Carbamoyl-phosphate synthase large chain (EC 6.3.5.5)		+	+	+	+	+
Cell Division and Cell Cycle	Cell Division and Cell Cycle - no subcategory	Macromolecular synthesis operon	Carbamoyl-phosphate synthase large chain (EC 6.3.5.5)		+	+	+	+	+
Cell Division and Cell Cycle	Cell Division and Cell Cycle - no subcategory	Macromolecular synthesis operon	Carbamoyl-phosphate synthase large chain (EC 6.3.5.5)		+	+	+	+	+
Cell Division and Cell Cycle	Cell Division and Cell Cycle - no subcategory	Macromolecular synthesis operon	Carbamoyl-phosphate synthase large chain (EC 6.3.5.5)		+	+	+	+	+
Cell Division and Cell Cycle	Cell Division and Cell Cycle - no subcategory	Macromolecular synthesis operon	Carbamoyl-phosphate synthase large chain (EC 6.3.5.5)		+	+	+	+	+
Nucleosides and Nucleotides	Pyrimidines	De Novo Pyrimidine Synthesis	Carbamoyl-phosphate synthase small chain (EC 6.3.5.5)		+	+	+	+	+
Nucleosides and Nucleotides	Pyrimidines	De Novo Pyrimidine Synthesis	Carbamoyl-phosphate synthase small chain (EC 6.3.5.5)		+	+	+	+	+
Nucleosides and Nucleotides	Pyrimidines	De Novo Pyrimidine Synthesis	Carbamoyl-phosphate synthase small chain (EC 6.3.5.5)		+	+	+	+	+
Nucleosides and Nucleotides	Pyrimidines	De Novo Pyrimidine Synthesis	Carbamoyl-phosphate synthase small chain (EC 6.3.5.5)		+	+	+	+	+
Nucleosides and Nucleotides	Pyrimidines	De Novo Pyrimidine Synthesis	Carbamoyl-phosphate synthase small chain (EC 6.3.5.5)		+	+	+	+	+
Cell Division and Cell Cycle	Cell Division and Cell Cycle - no subcategory	Macromolecular synthesis operon	Carbamoyl-phosphate synthase small chain (EC 6.3.5.5)		+	+	+	+	+
Cell Division and Cell Cycle	Cell Division and Cell Cycle - no subcategory	Macromolecular synthesis operon	Carbamoyl-phosphate synthase small chain (EC 6.3.5.5)		+	+	+	+	+
Cell Division and Cell Cycle	Cell Division and Cell Cycle - no subcategory	Macromolecular synthesis operon	Carbamoyl-phosphate synthase small chain (EC 6.3.5.5)		+	+	+	+	+
Cell Division and Cell Cycle	Cell Division and Cell Cycle - no subcategory	Macromolecular synthesis operon	Carbamoyl-phosphate synthase small chain (EC 6.3.5.5)		+	+	+	+	+
Cell Division and Cell Cycle	Cell Division and Cell Cycle - no subcategory	Macromolecular synthesis operon	Carbamoyl-phosphate synthase small chain (EC 6.3.5.5)		+	+	+	+	+
Stress Response	Stress Response - no subcategory	Carbon Starvation	Carbon starvation protein A paralog	+	+		+	+	+
Stress Response	Stress Response - no subcategory	Carbon Starvation	Carbon starvation protein A paralog	+	+		+	+	+
Stress Response	Stress Response - no subcategory	Carbon Starvation	Carbon starvation protein A paralog	+	+		+	+	+
Stress Response	Stress Response - no subcategory	Carbon Starvation	Carbon starvation protein A paralog	+	+		+	+	+
Stress Response	Stress Response - no subcategory	Carbon Starvation	Carbon starvation protein A paralog	+	+		+	+	+
Stress Response	Stress Response - no subcategory	Carbon Starvation	Carbon storage regulator	+	+	+	+	+	+
Stress Response	Stress Response - no subcategory	Carbon Starvation	Carbon storage regulator	+	+	+	+	+	+
Stress Response	Stress Response - no subcategory	Carbon Starvation	Carbon storage regulator	+	+	+	+	+	+
Stress Response	Stress Response - no subcategory	Carbon Starvation	Carbon storage regulator	+	+	+	+	+	+
Stress Response	Stress Response - no subcategory	Carbon Starvation	Carbon storage regulator	+	+	+	+	+	+
Stress Response	Stress Response - no subcategory	Carbon Starvation	Carbon storage regulator	+	+	+	+	+	+
Carbohydrates	Carbohydrates - no subcategory	Carbon storage regulator	Carbon storage regulator	+	+	+	+	+	+
Carbohydrates	Carbohydrates - no subcategory	Carbon storage regulator	Carbon storage regulator	+	+	+	+	+	+
Carbohydrates	Carbohydrates - no subcategory	Carbon storage regulator	Carbon storage regulator	+	+	+	+	+	+
Carbohydrates	Carbohydrates - no subcategory	Carbon storage regulator	Carbon storage regulator	+	+	+	+	+	+
Carbohydrates	Carbohydrates - no subcategory	Carbon storage regulator	Carbon storage regulator	+	+	+	+	+	+
Carbohydrates	Carbohydrates - no subcategory	Carbon storage regulator	Carbon storage regulator	+	+	+	+	+	+
Regulation and Cell signaling	Regulation and Cell signaling - no subcategory	Zinc regulated enzymes	Carbonic anhydrase (EC 4.2.1.1)		+	+	+	+	+
Regulation and Cell signaling	Regulation and Cell signaling - no subcategory	Zinc regulated enzymes	Carbonic anhydrase (EC 4.2.1.1)		+	+	+	+	+
Regulation and Cell signaling	Regulation and Cell signaling - no subcategory	Zinc regulated enzymes	Carbonic anhydrase (EC 4.2.1.1)		+	+	+	+	+
Regulation and Cell signaling	Regulation and Cell signaling - no subcategory	Zinc regulated enzymes	Carbonic anhydrase (EC 4.2.1.1)		+	+	+	+	+
Regulation and Cell signaling	Regulation and Cell signaling - no subcategory	Zinc regulated enzymes	Carbonic anhydrase (EC 4.2.1.1)		+	+	+	+	+
Fatty Acids, Lipids, and Isoprenoids	Phospholipids	Cardiolipin synthesis	Cardiolipin synthetase (EC 2.7.8.-)	+	+	+	+	+	+
Fatty Acids, Lipids, and Isoprenoids	Phospholipids	Cardiolipin synthesis	Cardiolipin synthetase (EC 2.7.8.-)	+	+	+	+	+	+
Fatty Acids, Lipids, and Isoprenoids	Phospholipids	Cardiolipin synthesis	Cardiolipin synthetase (EC 2.7.8.-)	+	+	+	+	+	+
Fatty Acids, Lipids, and Isoprenoids	Phospholipids	Cardiolipin synthesis	Cardiolipin synthetase (EC 2.7.8.-)	+	+	+	+	+	+
Fatty Acids, Lipids, and Isoprenoids	Phospholipids	Cardiolipin synthesis	Cardiolipin synthetase (EC 2.7.8.-)	+	+	+	+	+	+
Fatty Acids, Lipids, and Isoprenoids	Phospholipids	Cardiolipin synthesis	Cardiolipin synthetase (EC 2.7.8.-)	+	+	+	+	+	+
Fatty Acids, Lipids, and Isoprenoids	Phospholipids	Glycerolipid and Glycerophospholipid Metabolism in Bacteria	Cardiolipin synthetase (EC 2.7.8.-)	+	+	+	+	+	+
Fatty Acids, Lipids, and Isoprenoids	Phospholipids	Glycerolipid and Glycerophospholipid Metabolism in Bacteria	Cardiolipin synthetase (EC 2.7.8.-)	+	+	+	+	+	+
Fatty Acids, Lipids, and Isoprenoids	Phospholipids	Glycerolipid and Glycerophospholipid Metabolism in Bacteria	Cardiolipin synthetase (EC 2.7.8.-)	+	+	+	+	+	+
Fatty Acids, Lipids, and Isoprenoids	Phospholipids	Glycerolipid and Glycerophospholipid Metabolism in Bacteria	Cardiolipin synthetase (EC 2.7.8.-)	+	+	+	+	+	+
Fatty Acids, Lipids, and Isoprenoids	Phospholipids	Glycerolipid and Glycerophospholipid Metabolism in Bacteria	Cardiolipin synthetase (EC 2.7.8.-)	+	+	+	+	+	+
Fatty Acids, Lipids, and Isoprenoids	Phospholipids	Glycerolipid and Glycerophospholipid Metabolism in Bacteria	Cardiolipin synthetase (EC 2.7.8.-)	+	+	+	+	+	+
Stress Response	Oxidative stress	Oxidative stress	Catalase (EC 1.11.1.6)		+		+	+	+
Stress Response	Oxidative stress	Oxidative stress	Catalase (EC 1.11.1.6)		+		+	+	+
Stress Response	Oxidative stress	Oxidative stress	Catalase (EC 1.11.1.6)		+		+	+	+
Stress Response	Oxidative stress	Oxidative stress	Catalase (EC 1.11.1.6)		+		+	+	+
Stress Response	Oxidative stress	Protection from Reactive Oxygen Species	Catalase (EC 1.11.1.6)		+		+	+	+
Stress Response	Oxidative stress	Protection from Reactive Oxygen Species	Catalase (EC 1.11.1.6)		+		+	+	+
Stress Response	Oxidative stress	Protection from Reactive Oxygen Species	Catalase (EC 1.11.1.6)		+		+	+	+
Stress Response	Oxidative stress	Protection from Reactive Oxygen Species	Catalase (EC 1.11.1.6)		+		+	+	+
Virulence, Disease and Defense	Resistance to antibiotics and toxic compounds	Cobalt-zinc-cadmium resistance	Cation efflux system protein CusA				+		+
Virulence, Disease and Defense	Resistance to antibiotics and toxic compounds	Cobalt-zinc-cadmium resistance	Cation efflux system protein CusA				+		+
Virulence, Disease and Defense	Resistance to antibiotics and toxic compounds	Cobalt-zinc-cadmium resistance	Cation efflux system protein CusF precursor				+
Fatty Acids, Lipids, and Isoprenoids	Phospholipids	Glycerolipid and Glycerophospholipid Metabolism in Bacteria	CDP-diacylglycerol--glycerol-3-phosphate 3-phosphatidyltransferase (EC 2.7.8.5)	+	+	+	+	+	+
Fatty Acids, Lipids, and Isoprenoids	Phospholipids	Glycerolipid and Glycerophospholipid Metabolism in Bacteria	CDP-diacylglycerol--glycerol-3-phosphate 3-phosphatidyltransferase (EC 2.7.8.5)	+	+	+	+	+	+
Fatty Acids, Lipids, and Isoprenoids	Phospholipids	Glycerolipid and Glycerophospholipid Metabolism in Bacteria	CDP-diacylglycerol--glycerol-3-phosphate 3-phosphatidyltransferase (EC 2.7.8.5)	+	+	+	+	+	+
Fatty Acids, Lipids, and Isoprenoids	Phospholipids	Glycerolipid and Glycerophospholipid Metabolism in Bacteria	CDP-diacylglycerol--glycerol-3-phosphate 3-phosphatidyltransferase (EC 2.7.8.5)	+	+	+	+	+	+
Fatty Acids, Lipids, and Isoprenoids	Phospholipids	Glycerolipid and Glycerophospholipid Metabolism in Bacteria	CDP-diacylglycerol--glycerol-3-phosphate 3-phosphatidyltransferase (EC 2.7.8.5)	+	+	+	+	+	+
Fatty Acids, Lipids, and Isoprenoids	Phospholipids	Glycerolipid and Glycerophospholipid Metabolism in Bacteria	CDP-diacylglycerol--glycerol-3-phosphate 3-phosphatidyltransferase (EC 2.7.8.5)	+	+	+	+	+	+
Fatty Acids, Lipids, and Isoprenoids	Phospholipids	Glycerolipid and Glycerophospholipid Metabolism in Bacteria	CDP-diacylglycerol--serine O-phosphatidyltransferase (EC 2.7.8.8)	+	+	+	+	+	+
Fatty Acids, Lipids, and Isoprenoids	Phospholipids	Glycerolipid and Glycerophospholipid Metabolism in Bacteria	CDP-diacylglycerol--serine O-phosphatidyltransferase (EC 2.7.8.8)	+	+	+	+	+	+
Fatty Acids, Lipids, and Isoprenoids	Phospholipids	Glycerolipid and Glycerophospholipid Metabolism in Bacteria	CDP-diacylglycerol--serine O-phosphatidyltransferase (EC 2.7.8.8)	+	+	+	+	+	+
Fatty Acids, Lipids, and Isoprenoids	Phospholipids	Glycerolipid and Glycerophospholipid Metabolism in Bacteria	CDP-diacylglycerol--serine O-phosphatidyltransferase (EC 2.7.8.8)	+	+	+	+	+	+
Fatty Acids, Lipids, and Isoprenoids	Phospholipids	Glycerolipid and Glycerophospholipid Metabolism in Bacteria	CDP-diacylglycerol--serine O-phosphatidyltransferase (EC 2.7.8.8)	+	+	+	+	+	+
Fatty Acids, Lipids, and Isoprenoids	Phospholipids	Glycerolipid and Glycerophospholipid Metabolism in Bacteria	CDP-diacylglycerol--serine O-phosphatidyltransferase (EC 2.7.8.8)	+	+	+	+	+	+
Dormancy and Sporulation	Dormancy and Sporulation - no subcategory	Persister Cells	Cell division inhibitor				+
Cell Division and Cell Cycle	Cell Division and Cell Cycle - no subcategory	Bacterial Cytoskeleton	Cell division protein DivIC (FtsB), stabilizes FtsL against RasP cleavage				+	+	+
Cell Division and Cell Cycle	Cell Division and Cell Cycle - no subcategory	Bacterial Cytoskeleton	Cell division protein DivIC (FtsB), stabilizes FtsL against RasP cleavage				+	+	+
Cell Division and Cell Cycle	Cell Division and Cell Cycle - no subcategory	Bacterial Cytoskeleton	Cell division protein DivIC (FtsB), stabilizes FtsL against RasP cleavage				+	+	+
Cell Division and Cell Cycle	Cell Division and Cell Cycle - no subcategory	Bacterial Cytoskeleton	Cell division protein FtsA				+	+	+
Cell Division and Cell Cycle	Cell Division and Cell Cycle - no subcategory	Bacterial Cytoskeleton	Cell division protein FtsA				+	+	+
Cell Division and Cell Cycle	Cell Division and Cell Cycle - no subcategory	Bacterial Cytoskeleton	Cell division protein FtsA				+	+	+
Cofactors, Vitamins, Prosthetic Groups, Pigments	Folate and pterines	Folate biosynthesis cluster	Cell division protein FtsH (EC 3.4.24.-)	+	+	+	+	+	+
Cofactors, Vitamins, Prosthetic Groups, Pigments	Folate and pterines	Folate biosynthesis cluster	Cell division protein FtsH (EC 3.4.24.-)	+	+	+	+	+	+
Cofactors, Vitamins, Prosthetic Groups, Pigments	Folate and pterines	Folate biosynthesis cluster	Cell division protein FtsH (EC 3.4.24.-)	+	+	+	+	+	+
Cofactors, Vitamins, Prosthetic Groups, Pigments	Folate and pterines	Folate biosynthesis cluster	Cell division protein FtsH (EC 3.4.24.-)	+	+	+	+	+	+
Cofactors, Vitamins, Prosthetic Groups, Pigments	Folate and pterines	Folate biosynthesis cluster	Cell division protein FtsH (EC 3.4.24.-)	+	+	+	+	+	+
Cofactors, Vitamins, Prosthetic Groups, Pigments	Folate and pterines	Folate biosynthesis cluster	Cell division protein FtsH (EC 3.4.24.-)	+	+	+	+	+	+
RNA Metabolism	RNA processing and modification	16S rRNA modification within P site of ribosome	Cell division protein FtsI [Peptidoglycan synthetase] (EC 2.4.1.129)	+	+	+	+		+
RNA Metabolism	RNA processing and modification	16S rRNA modification within P site of ribosome	Cell division protein FtsI [Peptidoglycan synthetase] (EC 2.4.1.129)	+	+	+	+		+
RNA Metabolism	RNA processing and modification	16S rRNA modification within P site of ribosome	Cell division protein FtsI [Peptidoglycan synthetase] (EC 2.4.1.129)	+	+	+	+		+
RNA Metabolism	RNA processing and modification	16S rRNA modification within P site of ribosome	Cell division protein FtsI [Peptidoglycan synthetase] (EC 2.4.1.129)	+	+	+	+		+
RNA Metabolism	RNA processing and modification	16S rRNA modification within P site of ribosome	Cell division protein FtsI [Peptidoglycan synthetase] (EC 2.4.1.129)	+	+	+	+		+
Cell Division and Cell Cycle	Cell Division and Cell Cycle - no subcategory	Bacterial Cytoskeleton	Cell division protein FtsI [Peptidoglycan synthetase] (EC 2.4.1.129)	+	+	+	+		+
Cell Division and Cell Cycle	Cell Division and Cell Cycle - no subcategory	Bacterial Cytoskeleton	Cell division protein FtsI [Peptidoglycan synthetase] (EC 2.4.1.129)	+	+	+	+		+
Cell Wall and Capsule	Cell Wall and Capsule - no subcategory	Peptidoglycan Biosynthesis	Cell division protein FtsI [Peptidoglycan synthetase] (EC 2.4.1.129)	+	+	+	+		+
Cell Wall and Capsule	Cell Wall and Capsule - no subcategory	Peptidoglycan Biosynthesis	Cell division protein FtsI [Peptidoglycan synthetase] (EC 2.4.1.129)	+	+	+	+		+
Cell Wall and Capsule	Cell Wall and Capsule - no subcategory	Peptidoglycan Biosynthesis	Cell division protein FtsI [Peptidoglycan synthetase] (EC 2.4.1.129)	+	+	+	+		+
Cell Wall and Capsule	Cell Wall and Capsule - no subcategory	Peptidoglycan Biosynthesis	Cell division protein FtsI [Peptidoglycan synthetase] (EC 2.4.1.129)	+	+	+	+		+
Cell Wall and Capsule	Cell Wall and Capsule - no subcategory	Peptidoglycan Biosynthesis	Cell division protein FtsI [Peptidoglycan synthetase] (EC 2.4.1.129)	+	+	+	+		+
Cell Division and Cell Cycle	Cell Division and Cell Cycle - no subcategory	Bacterial Cytoskeleton	Cell division protein FtsK				+		+
Cell Division and Cell Cycle	Cell Division and Cell Cycle - no subcategory	Bacterial Cytoskeleton	Cell division protein FtsK				+		+
RNA Metabolism	RNA processing and modification	16S rRNA modification within P site of ribosome	Cell division protein FtsL				+	+	+
RNA Metabolism	RNA processing and modification	16S rRNA modification within P site of ribosome	Cell division protein FtsL				+	+	+
RNA Metabolism	RNA processing and modification	16S rRNA modification within P site of ribosome	Cell division protein FtsL				+	+	+
Cell Division and Cell Cycle	Cell Division and Cell Cycle - no subcategory	Bacterial Cytoskeleton	Cell division protein FtsL				+	+	+
Cell Division and Cell Cycle	Cell Division and Cell Cycle - no subcategory	Bacterial Cytoskeleton	Cell division protein FtsL				+	+	+
Cell Division and Cell Cycle	Cell Division and Cell Cycle - no subcategory	Bacterial Cytoskeleton	Cell division protein FtsL				+	+	+
Cell Division and Cell Cycle	Cell Division and Cell Cycle - no subcategory	Bacterial Cytoskeleton	Cell division protein FtsN				+
Cell Division and Cell Cycle	Cell Division and Cell Cycle - no subcategory	Bacterial Cytoskeleton	Cell division protein FtsQ				+	+	+
Cell Division and Cell Cycle	Cell Division and Cell Cycle - no subcategory	Bacterial Cytoskeleton	Cell division protein FtsQ				+	+	+
Cell Division and Cell Cycle	Cell Division and Cell Cycle - no subcategory	Bacterial Cytoskeleton	Cell division protein FtsQ				+	+	+
Cell Division and Cell Cycle	Cell Division and Cell Cycle - no subcategory	Bacterial Cytoskeleton	Cell division protein FtsW				+	+	+
Cell Division and Cell Cycle	Cell Division and Cell Cycle - no subcategory	Bacterial Cytoskeleton	Cell division protein FtsW				+	+	+
Cell Division and Cell Cycle	Cell Division and Cell Cycle - no subcategory	Bacterial Cytoskeleton	Cell division protein FtsW				+	+	+
Cell Division and Cell Cycle	Cell Division and Cell Cycle - no subcategory	Bacterial Cytoskeleton	Cell division protein FtsZ (EC 3.4.24.-)				+	+	+
Cell Division and Cell Cycle	Cell Division and Cell Cycle - no subcategory	Bacterial Cytoskeleton	Cell division protein FtsZ (EC 3.4.24.-)				+	+	+
Cell Division and Cell Cycle	Cell Division and Cell Cycle - no subcategory	Bacterial Cytoskeleton	Cell division protein FtsZ (EC 3.4.24.-)				+	+	+
RNA Metabolism	RNA processing and modification	16S rRNA modification within P site of ribosome	Cell division protein MraZ	+	+	+	+		+
RNA Metabolism	RNA processing and modification	16S rRNA modification within P site of ribosome	Cell division protein MraZ	+	+	+	+		+
RNA Metabolism	RNA processing and modification	16S rRNA modification within P site of ribosome	Cell division protein MraZ	+	+	+	+		+
RNA Metabolism	RNA processing and modification	16S rRNA modification within P site of ribosome	Cell division protein MraZ	+	+	+	+		+
RNA Metabolism	RNA processing and modification	16S rRNA modification within P site of ribosome	Cell division protein MraZ	+	+	+	+		+
Cell Division and Cell Cycle	Cell Division and Cell Cycle - no subcategory	Bacterial Cytoskeleton	Cell division protein MraZ	+	+	+	+		+
Cell Division and Cell Cycle	Cell Division and Cell Cycle - no subcategory	Bacterial Cytoskeleton	Cell division protein MraZ	+	+	+	+		+
Cell Division and Cell Cycle	Cell Division and Cell Cycle - no subcategory	Bacterial Cytoskeleton	Cell division protein ZipA				+	+	+
Cell Division and Cell Cycle	Cell Division and Cell Cycle - no subcategory	Bacterial Cytoskeleton	Cell division protein ZipA				+	+	+
Cell Division and Cell Cycle	Cell Division and Cell Cycle - no subcategory	Bacterial Cytoskeleton	Cell division protein ZipA				+	+	+
Cell Division and Cell Cycle	Cell Division and Cell Cycle - no subcategory	Bacterial Cytoskeleton	Cell division topological specificity factor MinE					+
Stress Response	Oxidative stress	Glutaredoxins	Cell wall endopeptidase, family M23/M37		+	+	+		+
Stress Response	Oxidative stress	Glutaredoxins	Cell wall endopeptidase, family M23/M37		+	+	+		+
Stress Response	Oxidative stress	Glutaredoxins	Cell wall endopeptidase, family M23/M37		+	+	+		+
Stress Response	Oxidative stress	Glutaredoxins	Cell wall endopeptidase, family M23/M37		+	+	+		+
Carbohydrates	Di- and oligosaccharides	Beta-Glucoside Metabolism	Cellobiose phosphotransferase system YdjC-like protein		+
Membrane Transport	Protein secretion system, Type V	Two partner secretion pathway (TPS)	Channel-forming transporter/cytolysins activator of TpsB family	+			+	+	+
Membrane Transport	Protein secretion system, Type V	Two partner secretion pathway (TPS)	Channel-forming transporter/cytolysins activator of TpsB family	+			+	+	+
Membrane Transport	Protein secretion system, Type V	Two partner secretion pathway (TPS)	Channel-forming transporter/cytolysins activator of TpsB family	+			+	+	+
Membrane Transport	Protein secretion system, Type V	Two partner secretion pathway (TPS)	Channel-forming transporter/cytolysins activator of TpsB family	+			+	+	+
Protein Metabolism	Protein folding	GroEL GroES	Chaperone protein DnaJ	+	+	+	+	+	+
Protein Metabolism	Protein folding	GroEL GroES	Chaperone protein DnaJ	+	+	+	+	+	+
Protein Metabolism	Protein folding	GroEL GroES	Chaperone protein DnaJ	+	+	+	+	+	+
Protein Metabolism	Protein folding	GroEL GroES	Chaperone protein DnaJ	+	+	+	+	+	+
Protein Metabolism	Protein folding	GroEL GroES	Chaperone protein DnaJ	+	+	+	+	+	+
Protein Metabolism	Protein folding	GroEL GroES	Chaperone protein DnaJ	+	+	+	+	+	+
Stress Response	Heat shock	Heat shock dnaK gene cluster extended	Chaperone protein DnaJ	+	+	+	+	+	+
Stress Response	Heat shock	Heat shock dnaK gene cluster extended	Chaperone protein DnaJ	+	+	+	+	+	+
Stress Response	Heat shock	Heat shock dnaK gene cluster extended	Chaperone protein DnaJ	+	+	+	+	+	+
Stress Response	Heat shock	Heat shock dnaK gene cluster extended	Chaperone protein DnaJ	+	+	+	+	+	+
Stress Response	Heat shock	Heat shock dnaK gene cluster extended	Chaperone protein DnaJ	+	+	+	+	+	+
Stress Response	Heat shock	Heat shock dnaK gene cluster extended	Chaperone protein DnaJ	+	+	+	+	+	+
Protein Metabolism	Protein folding	Protein chaperones	Chaperone protein DnaJ	+	+	+	+	+	+
Protein Metabolism	Protein folding	Protein chaperones	Chaperone protein DnaJ	+	+	+	+	+	+
Protein Metabolism	Protein folding	Protein chaperones	Chaperone protein DnaJ	+	+	+	+	+	+
Protein Metabolism	Protein folding	Protein chaperones	Chaperone protein DnaJ	+	+	+	+	+	+
Protein Metabolism	Protein folding	Protein chaperones	Chaperone protein DnaJ	+	+	+	+	+	+
Protein Metabolism	Protein folding	Protein chaperones	Chaperone protein DnaJ	+	+	+	+	+	+
Protein Metabolism	Protein folding	GroEL GroES	Chaperone protein DnaK	+	+	+	+	+	+
Protein Metabolism	Protein folding	GroEL GroES	Chaperone protein DnaK	+	+	+	+	+	+
Protein Metabolism	Protein folding	GroEL GroES	Chaperone protein DnaK	+	+	+	+	+	+
Protein Metabolism	Protein folding	GroEL GroES	Chaperone protein DnaK	+	+	+	+	+	+
Protein Metabolism	Protein folding	GroEL GroES	Chaperone protein DnaK	+	+	+	+	+	+
Protein Metabolism	Protein folding	GroEL GroES	Chaperone protein DnaK	+	+	+	+	+	+
Stress Response	Heat shock	Heat shock dnaK gene cluster extended	Chaperone protein DnaK	+	+	+	+	+	+
Stress Response	Heat shock	Heat shock dnaK gene cluster extended	Chaperone protein DnaK	+	+	+	+	+	+
Stress Response	Heat shock	Heat shock dnaK gene cluster extended	Chaperone protein DnaK	+	+	+	+	+	+
Stress Response	Heat shock	Heat shock dnaK gene cluster extended	Chaperone protein DnaK	+	+	+	+	+	+
Stress Response	Heat shock	Heat shock dnaK gene cluster extended	Chaperone protein DnaK	+	+	+	+	+	+
Stress Response	Heat shock	Heat shock dnaK gene cluster extended	Chaperone protein DnaK	+	+	+	+	+	+
Protein Metabolism	Protein folding	Protein chaperones	Chaperone protein DnaK	+	+	+	+	+	+
Protein Metabolism	Protein folding	Protein chaperones	Chaperone protein DnaK	+	+	+	+	+	+
Protein Metabolism	Protein folding	Protein chaperones	Chaperone protein DnaK	+	+	+	+	+	+
Protein Metabolism	Protein folding	Protein chaperones	Chaperone protein DnaK	+	+	+	+	+	+
Protein Metabolism	Protein folding	Protein chaperones	Chaperone protein DnaK	+	+	+	+	+	+
Protein Metabolism	Protein folding	Protein chaperones	Chaperone protein DnaK	+	+	+	+	+	+
Amino Acids and Derivatives	Alanine, serine, and glycine	Alanine biosynthesis	Chaperone protein HscA	+	+	+	+	+	+
Amino Acids and Derivatives	Alanine, serine, and glycine	Alanine biosynthesis	Chaperone protein HscA	+	+	+	+	+	+
Amino Acids and Derivatives	Alanine, serine, and glycine	Alanine biosynthesis	Chaperone protein HscA	+	+	+	+	+	+
Amino Acids and Derivatives	Alanine, serine, and glycine	Alanine biosynthesis	Chaperone protein HscA	+	+	+	+	+	+
Amino Acids and Derivatives	Alanine, serine, and glycine	Alanine biosynthesis	Chaperone protein HscA	+	+	+	+	+	+
Amino Acids and Derivatives	Alanine, serine, and glycine	Alanine biosynthesis	Chaperone protein HscA	+	+	+	+	+	+
Protein Metabolism	Protein folding	Protein chaperones	Chaperone protein HscA	+	+	+	+	+	+
Protein Metabolism	Protein folding	Protein chaperones	Chaperone protein HscA	+	+	+	+	+	+
Protein Metabolism	Protein folding	Protein chaperones	Chaperone protein HscA	+	+	+	+	+	+
Protein Metabolism	Protein folding	Protein chaperones	Chaperone protein HscA	+	+	+	+	+	+
Protein Metabolism	Protein folding	Protein chaperones	Chaperone protein HscA	+	+	+	+	+	+
Protein Metabolism	Protein folding	Protein chaperones	Chaperone protein HscA	+	+	+	+	+	+
RNA Metabolism	RNA processing and modification	tRNA modification Bacteria	Chaperone protein HscA	+	+	+	+	+	+
Protein Metabolism	Protein folding	Protein chaperones	Chaperone protein HscB		+	+	+		+
Protein Metabolism	Protein folding	Protein chaperones	Chaperone protein HscB		+	+	+		+
Protein Metabolism	Protein folding	Protein chaperones	Chaperone protein HscB		+	+	+		+
Protein Metabolism	Protein folding	Protein chaperones	Chaperone protein HscB		+	+	+		+
RNA Metabolism	RNA processing and modification	tRNA modification Bacteria	Chaperone protein HscB		+	+	+		+
Protein Metabolism	Protein folding	Protein chaperones	Chaperone protein HtpG	+	+	+	+	+	+
Protein Metabolism	Protein folding	Protein chaperones	Chaperone protein HtpG	+	+	+	+	+	+
Protein Metabolism	Protein folding	Protein chaperones	Chaperone protein HtpG	+	+	+	+	+	+
Protein Metabolism	Protein folding	Protein chaperones	Chaperone protein HtpG	+	+	+	+	+	+
Protein Metabolism	Protein folding	Protein chaperones	Chaperone protein HtpG	+	+	+	+	+	+
Protein Metabolism	Protein folding	Protein chaperones	Chaperone protein HtpG	+	+	+	+	+	+
Virulence, Disease and Defense	Resistance to antibiotics and toxic compounds	Bile hydrolysis	Choloylglycine hydrolase (EC 3.5.1.24)				+
Amino Acids and Derivatives	Aromatic amino acids and derivatives	Chorismate Synthesis	Chorismate mutase I (EC 5.4.99.5)	+	+	+	+	+	+
Amino Acids and Derivatives	Aromatic amino acids and derivatives	Chorismate Synthesis	Chorismate mutase I (EC 5.4.99.5)	+	+	+	+	+	+
Amino Acids and Derivatives	Aromatic amino acids and derivatives	Chorismate Synthesis	Chorismate mutase I (EC 5.4.99.5)	+	+	+	+	+	+
Amino Acids and Derivatives	Aromatic amino acids and derivatives	Chorismate Synthesis	Chorismate mutase I (EC 5.4.99.5)	+	+	+	+	+	+
Amino Acids and Derivatives	Aromatic amino acids and derivatives	Chorismate Synthesis	Chorismate mutase I (EC 5.4.99.5)	+	+	+	+	+	+
Amino Acids and Derivatives	Aromatic amino acids and derivatives	Chorismate Synthesis	Chorismate mutase I (EC 5.4.99.5)	+	+	+	+	+	+
Amino Acids and Derivatives	Aromatic amino acids and derivatives	Phenylalanine and Tyrosine Branches from Chorismate	Chorismate mutase I (EC 5.4.99.5)	+	+	+	+	+	+
Amino Acids and Derivatives	Aromatic amino acids and derivatives	Phenylalanine and Tyrosine Branches from Chorismate	Chorismate mutase I (EC 5.4.99.5)	+	+	+	+	+	+
Amino Acids and Derivatives	Aromatic amino acids and derivatives	Phenylalanine and Tyrosine Branches from Chorismate	Chorismate mutase I (EC 5.4.99.5)	+	+	+	+	+	+
Amino Acids and Derivatives	Aromatic amino acids and derivatives	Phenylalanine and Tyrosine Branches from Chorismate	Chorismate mutase I (EC 5.4.99.5)	+	+	+	+	+	+
Amino Acids and Derivatives	Aromatic amino acids and derivatives	Phenylalanine and Tyrosine Branches from Chorismate	Chorismate mutase I (EC 5.4.99.5)	+	+	+	+	+	+
Amino Acids and Derivatives	Aromatic amino acids and derivatives	Phenylalanine and Tyrosine Branches from Chorismate	Chorismate mutase I (EC 5.4.99.5)	+	+	+	+	+	+
Amino Acids and Derivatives	Aromatic amino acids and derivatives	Chorismate Synthesis	Chorismate synthase (EC 4.2.3.5)	+	+	+	+	+	+
Amino Acids and Derivatives	Aromatic amino acids and derivatives	Chorismate Synthesis	Chorismate synthase (EC 4.2.3.5)	+	+	+	+	+	+
Amino Acids and Derivatives	Aromatic amino acids and derivatives	Chorismate Synthesis	Chorismate synthase (EC 4.2.3.5)	+	+	+	+	+	+
Amino Acids and Derivatives	Aromatic amino acids and derivatives	Chorismate Synthesis	Chorismate synthase (EC 4.2.3.5)	+	+	+	+	+	+
Amino Acids and Derivatives	Aromatic amino acids and derivatives	Chorismate Synthesis	Chorismate synthase (EC 4.2.3.5)	+	+	+	+	+	+
Amino Acids and Derivatives	Aromatic amino acids and derivatives	Chorismate Synthesis	Chorismate synthase (EC 4.2.3.5)	+	+	+	+	+	+
Amino Acids and Derivatives	Aromatic amino acids and derivatives	Common Pathway For Synthesis of Aromatic Compounds (DAHP synthase to chorismate)	Chorismate synthase (EC 4.2.3.5)	+	+	+	+	+	+
Amino Acids and Derivatives	Aromatic amino acids and derivatives	Common Pathway For Synthesis of Aromatic Compounds (DAHP synthase to chorismate)	Chorismate synthase (EC 4.2.3.5)	+	+	+	+	+	+
Amino Acids and Derivatives	Aromatic amino acids and derivatives	Common Pathway For Synthesis of Aromatic Compounds (DAHP synthase to chorismate)	Chorismate synthase (EC 4.2.3.5)	+	+	+	+	+	+
Amino Acids and Derivatives	Aromatic amino acids and derivatives	Common Pathway For Synthesis of Aromatic Compounds (DAHP synthase to chorismate)	Chorismate synthase (EC 4.2.3.5)	+	+	+	+	+	+
Amino Acids and Derivatives	Aromatic amino acids and derivatives	Common Pathway For Synthesis of Aromatic Compounds (DAHP synthase to chorismate)	Chorismate synthase (EC 4.2.3.5)	+	+	+	+	+	+
Amino Acids and Derivatives	Aromatic amino acids and derivatives	Common Pathway For Synthesis of Aromatic Compounds (DAHP synthase to chorismate)	Chorismate synthase (EC 4.2.3.5)	+	+	+	+	+	+
Cell Division and Cell Cycle	Cell Division and Cell Cycle - no subcategory	Bacterial Cytoskeleton	Chromosome (plasmid) partitioning protein ParB						+
Regulation and Cell signaling	Regulation and Cell signaling - no subcategory	LysR-family proteins in Escherichia coli	Chromosome initiation inhibitor	+	+	+	+	+	+
Regulation and Cell signaling	Regulation and Cell signaling - no subcategory	LysR-family proteins in Escherichia coli	Chromosome initiation inhibitor	+	+	+	+	+	+
Regulation and Cell signaling	Regulation and Cell signaling - no subcategory	LysR-family proteins in Escherichia coli	Chromosome initiation inhibitor	+	+	+	+	+	+
Regulation and Cell signaling	Regulation and Cell signaling - no subcategory	LysR-family proteins in Escherichia coli	Chromosome initiation inhibitor	+	+	+	+	+	+
Regulation and Cell signaling	Regulation and Cell signaling - no subcategory	LysR-family proteins in Escherichia coli	Chromosome initiation inhibitor	+	+	+	+	+	+
Regulation and Cell signaling	Regulation and Cell signaling - no subcategory	LysR-family proteins in Escherichia coli	Chromosome initiation inhibitor	+	+	+	+	+	+
DNA Metabolism	DNA Metabolism - no subcategory	DNA structural proteins, bacterial	Chromosome partition protein MukB	+	+	+	+	+	+
DNA Metabolism	DNA Metabolism - no subcategory	DNA structural proteins, bacterial	Chromosome partition protein MukB	+	+	+	+	+	+
DNA Metabolism	DNA Metabolism - no subcategory	DNA structural proteins, bacterial	Chromosome partition protein MukB	+	+	+	+	+	+
DNA Metabolism	DNA Metabolism - no subcategory	DNA structural proteins, bacterial	Chromosome partition protein MukB	+	+	+	+	+	+
DNA Metabolism	DNA Metabolism - no subcategory	DNA structural proteins, bacterial	Chromosome partition protein MukB	+	+	+	+	+	+
DNA Metabolism	DNA Metabolism - no subcategory	DNA structural proteins, bacterial	Chromosome partition protein MukB	+	+	+	+	+	+
Cell Division and Cell Cycle	Cell Division and Cell Cycle - no subcategory	MukBEF Chromosome Condensation	Chromosome partition protein MukB	+	+	+	+	+	+
Cell Division and Cell Cycle	Cell Division and Cell Cycle - no subcategory	MukBEF Chromosome Condensation	Chromosome partition protein MukB	+	+	+	+	+	+
Cell Division and Cell Cycle	Cell Division and Cell Cycle - no subcategory	MukBEF Chromosome Condensation	Chromosome partition protein MukB	+	+	+	+	+	+
Cell Division and Cell Cycle	Cell Division and Cell Cycle - no subcategory	MukBEF Chromosome Condensation	Chromosome partition protein MukB	+	+	+	+	+	+
Cell Division and Cell Cycle	Cell Division and Cell Cycle - no subcategory	MukBEF Chromosome Condensation	Chromosome partition protein MukB	+	+	+	+	+	+
Cell Division and Cell Cycle	Cell Division and Cell Cycle - no subcategory	MukBEF Chromosome Condensation	Chromosome partition protein MukB	+	+	+	+	+	+
DNA Metabolism	DNA Metabolism - no subcategory	DNA structural proteins, bacterial	Chromosome partition protein MukE	+	+	+	+	+	+
DNA Metabolism	DNA Metabolism - no subcategory	DNA structural proteins, bacterial	Chromosome partition protein MukE	+	+	+	+	+	+
DNA Metabolism	DNA Metabolism - no subcategory	DNA structural proteins, bacterial	Chromosome partition protein MukE	+	+	+	+	+	+
DNA Metabolism	DNA Metabolism - no subcategory	DNA structural proteins, bacterial	Chromosome partition protein MukE	+	+	+	+	+	+
DNA Metabolism	DNA Metabolism - no subcategory	DNA structural proteins, bacterial	Chromosome partition protein MukE	+	+	+	+	+	+
DNA Metabolism	DNA Metabolism - no subcategory	DNA structural proteins, bacterial	Chromosome partition protein MukE	+	+	+	+	+	+
Cell Division and Cell Cycle	Cell Division and Cell Cycle - no subcategory	MukBEF Chromosome Condensation	Chromosome partition protein MukE	+	+	+	+	+	+
Cell Division and Cell Cycle	Cell Division and Cell Cycle - no subcategory	MukBEF Chromosome Condensation	Chromosome partition protein MukE	+	+	+	+	+	+
Cell Division and Cell Cycle	Cell Division and Cell Cycle - no subcategory	MukBEF Chromosome Condensation	Chromosome partition protein MukE	+	+	+	+	+	+
Cell Division and Cell Cycle	Cell Division and Cell Cycle - no subcategory	MukBEF Chromosome Condensation	Chromosome partition protein MukE	+	+	+	+	+	+
Cell Division and Cell Cycle	Cell Division and Cell Cycle - no subcategory	MukBEF Chromosome Condensation	Chromosome partition protein MukE	+	+	+	+	+	+
Cell Division and Cell Cycle	Cell Division and Cell Cycle - no subcategory	MukBEF Chromosome Condensation	Chromosome partition protein MukE	+	+	+	+	+	+
DNA Metabolism	DNA Metabolism - no subcategory	DNA structural proteins, bacterial	Chromosome partition protein MukF	+	+	+	+	+	+
DNA Metabolism	DNA Metabolism - no subcategory	DNA structural proteins, bacterial	Chromosome partition protein MukF	+	+	+	+	+	+
DNA Metabolism	DNA Metabolism - no subcategory	DNA structural proteins, bacterial	Chromosome partition protein MukF	+	+	+	+	+	+
DNA Metabolism	DNA Metabolism - no subcategory	DNA structural proteins, bacterial	Chromosome partition protein MukF	+	+	+	+	+	+
DNA Metabolism	DNA Metabolism - no subcategory	DNA structural proteins, bacterial	Chromosome partition protein MukF	+	+	+	+	+	+
DNA Metabolism	DNA Metabolism - no subcategory	DNA structural proteins, bacterial	Chromosome partition protein MukF	+	+	+	+	+	+
Cell Division and Cell Cycle	Cell Division and Cell Cycle - no subcategory	MukBEF Chromosome Condensation	Chromosome partition protein MukF	+	+	+	+	+	+
Cell Division and Cell Cycle	Cell Division and Cell Cycle - no subcategory	MukBEF Chromosome Condensation	Chromosome partition protein MukF	+	+	+	+	+	+
Cell Division and Cell Cycle	Cell Division and Cell Cycle - no subcategory	MukBEF Chromosome Condensation	Chromosome partition protein MukF	+	+	+	+	+	+
Cell Division and Cell Cycle	Cell Division and Cell Cycle - no subcategory	MukBEF Chromosome Condensation	Chromosome partition protein MukF	+	+	+	+	+	+
Cell Division and Cell Cycle	Cell Division and Cell Cycle - no subcategory	MukBEF Chromosome Condensation	Chromosome partition protein MukF	+	+	+	+	+	+
Cell Division and Cell Cycle	Cell Division and Cell Cycle - no subcategory	MukBEF Chromosome Condensation	Chromosome partition protein MukF	+	+	+	+	+	+
Carbohydrates	Organic acids	Citrate Metabolism, Transport, and Regulation	Citrate lyase alpha chain (EC 4.1.3.6)	+	+	+	+	+
Carbohydrates	Organic acids	Citrate Metabolism, Transport, and Regulation	Citrate lyase alpha chain (EC 4.1.3.6)	+	+	+	+	+
Carbohydrates	Organic acids	Citrate Metabolism, Transport, and Regulation	Citrate lyase alpha chain (EC 4.1.3.6)	+	+	+	+	+
Carbohydrates	Organic acids	Citrate Metabolism, Transport, and Regulation	Citrate lyase alpha chain (EC 4.1.3.6)	+	+	+	+	+
Carbohydrates	Organic acids	Citrate Metabolism, Transport, and Regulation	Citrate lyase alpha chain (EC 4.1.3.6)	+	+	+	+	+
Carbohydrates	Organic acids	Citrate Metabolism, Transport, and Regulation	Citrate lyase beta chain (EC 4.1.3.6)	+	+	+	+	+
Carbohydrates	Organic acids	Citrate Metabolism, Transport, and Regulation	Citrate lyase beta chain (EC 4.1.3.6)	+	+	+	+	+
Carbohydrates	Organic acids	Citrate Metabolism, Transport, and Regulation	Citrate lyase beta chain (EC 4.1.3.6)	+	+	+	+	+
Carbohydrates	Organic acids	Citrate Metabolism, Transport, and Regulation	Citrate lyase beta chain (EC 4.1.3.6)	+	+	+	+	+
Carbohydrates	Organic acids	Citrate Metabolism, Transport, and Regulation	Citrate lyase beta chain (EC 4.1.3.6)	+	+	+	+	+
Carbohydrates	Organic acids	Citrate Metabolism, Transport, and Regulation	Citrate lyase gamma chain, acyl carrier protein (EC 4.1.3.6)	+	+		+	+
Carbohydrates	Organic acids	Citrate Metabolism, Transport, and Regulation	Citrate lyase gamma chain, acyl carrier protein (EC 4.1.3.6)	+	+		+	+
Carbohydrates	Organic acids	Citrate Metabolism, Transport, and Regulation	Citrate lyase gamma chain, acyl carrier protein (EC 4.1.3.6)	+	+		+	+
Carbohydrates	Organic acids	Citrate Metabolism, Transport, and Regulation	Citrate lyase gamma chain, acyl carrier protein (EC 4.1.3.6)	+	+		+	+
Carbohydrates	Central carbohydrate metabolism	TCA Cycle	Citrate lyase gamma chain, acyl carrier protein (EC 4.1.3.6)	+	+		+	+
Carbohydrates	Central carbohydrate metabolism	TCA Cycle	Citrate lyase gamma chain, acyl carrier protein (EC 4.1.3.6)	+	+		+	+
Carbohydrates	One-carbon Metabolism	Serine-glyoxylate cycle	Citrate synthase (si) (EC 2.3.3.1)	+		+	+		+
Carbohydrates	One-carbon Metabolism	Serine-glyoxylate cycle	Citrate synthase (si) (EC 2.3.3.1)	+		+	+		+
Carbohydrates	Central carbohydrate metabolism	TCA Cycle	Citrate synthase (si) (EC 2.3.3.1)	+		+	+		+
Carbohydrates	Central carbohydrate metabolism	TCA Cycle	Citrate synthase (si) (EC 2.3.3.1)	+		+	+		+
Carbohydrates	Central carbohydrate metabolism	TCA Cycle	Citrate synthase (si) (EC 2.3.3.1)	+		+	+		+
Protein Metabolism	Protein folding	Protein chaperones	ClpB protein	+	+	+	+	+	+
Protein Metabolism	Protein folding	Protein chaperones	ClpB protein	+	+	+	+	+	+
Protein Metabolism	Protein folding	Protein chaperones	ClpB protein	+	+	+	+	+	+
Protein Metabolism	Protein folding	Protein chaperones	ClpB protein	+	+	+	+	+	+
Protein Metabolism	Protein folding	Protein chaperones	ClpB protein	+	+	+	+	+	+
Protein Metabolism	Protein folding	Protein chaperones	ClpB protein	+	+	+	+	+	+
Protein Metabolism	Protein degradation	Proteolysis in bacteria, ATP-dependent	ClpB protein	+	+	+	+	+	+
Protein Metabolism	Protein degradation	Proteolysis in bacteria, ATP-dependent	ClpB protein	+	+	+	+	+	+
Protein Metabolism	Protein degradation	Proteolysis in bacteria, ATP-dependent	ClpB protein	+	+	+	+	+	+
Protein Metabolism	Protein degradation	Proteolysis in bacteria, ATP-dependent	ClpB protein	+	+	+	+	+	+
Protein Metabolism	Protein degradation	Proteolysis in bacteria, ATP-dependent	ClpB protein	+	+	+	+	+	+
Protein Metabolism	Protein degradation	Proteolysis in bacteria, ATP-dependent	ClpB protein	+	+	+	+	+	+
Membrane Transport	Protein secretion system, Type VI	Type VI secretion systems	ClpB protein	+	+	+	+	+	+
Membrane Transport	Protein secretion system, Type VI	Type VI secretion systems	ClpB protein	+	+	+	+	+	+
Membrane Transport	Protein secretion system, Type VI	Type VI secretion systems	ClpB protein	+	+	+	+	+	+
Membrane Transport	Protein secretion system, Type VI	Type VI secretion systems	ClpB protein	+	+	+	+	+	+
Membrane Transport	Protein secretion system, Type VI	Type VI secretion systems	ClpB protein	+	+	+	+	+	+
Virulence, Disease and Defense	Resistance to antibiotics and toxic compounds	Cobalt-zinc-cadmium resistance	Cobalt-zinc-cadmium resistance protein	+	+	+	+	+	+
Virulence, Disease and Defense	Resistance to antibiotics and toxic compounds	Cobalt-zinc-cadmium resistance	Cobalt-zinc-cadmium resistance protein	+	+	+	+	+	+
Virulence, Disease and Defense	Resistance to antibiotics and toxic compounds	Cobalt-zinc-cadmium resistance	Cobalt-zinc-cadmium resistance protein	+	+	+	+	+	+
Virulence, Disease and Defense	Resistance to antibiotics and toxic compounds	Cobalt-zinc-cadmium resistance	Cobalt-zinc-cadmium resistance protein	+	+	+	+	+	+
Virulence, Disease and Defense	Resistance to antibiotics and toxic compounds	Cobalt-zinc-cadmium resistance	Cobalt-zinc-cadmium resistance protein	+	+	+	+	+	+
Virulence, Disease and Defense	Resistance to antibiotics and toxic compounds	Cobalt-zinc-cadmium resistance	Cobalt-zinc-cadmium resistance protein	+	+	+	+	+	+
Virulence, Disease and Defense	Resistance to antibiotics and toxic compounds	Cobalt-zinc-cadmium resistance	Cobalt-zinc-cadmium resistance protein CzcA				+		+
Virulence, Disease and Defense	Resistance to antibiotics and toxic compounds	Cobalt-zinc-cadmium resistance	Cobalt-zinc-cadmium resistance protein CzcA				+		+
Virulence, Disease and Defense	Resistance to antibiotics and toxic compounds	Cobalt-zinc-cadmium resistance	Cobalt/zinc/cadmium efflux RND transporter, membrane fusion protein, CzcB family				+
RNA Metabolism	RNA processing and modification	tRNA modification Bacteria	COG0613, Predicted metal-dependent phosphoesterases (PHP family)	+	+	+	+		+
Miscellaneous	Plant-Prokaryote DOE project	YrdC-YciO-Sua5 protein family	COG0613, Predicted metal-dependent phosphoesterases (PHP family)	+	+	+	+		+
Miscellaneous	Plant-Prokaryote DOE project	YrdC-YciO-Sua5 protein family	COG0613, Predicted metal-dependent phosphoesterases (PHP family)	+	+	+	+		+
Miscellaneous	Plant-Prokaryote DOE project	YrdC-YciO-Sua5 protein family	COG0613, Predicted metal-dependent phosphoesterases (PHP family)	+	+	+	+		+
Miscellaneous	Plant-Prokaryote DOE project	YrdC-YciO-Sua5 protein family	COG0613, Predicted metal-dependent phosphoesterases (PHP family)	+	+	+	+		+
Miscellaneous	Plant-Prokaryote DOE project	YrdC-YciO-Sua5 protein family	COG0613, Predicted metal-dependent phosphoesterases (PHP family)	+	+	+	+		+
RNA Metabolism	RNA processing and modification	tRNA modification Bacteria	COG1720: Uncharacterized conserved protein		+
Stress Response	Cold shock	Cold shock, CspA family of proteins	Cold shock protein CspA	+	+	+	+
Stress Response	Cold shock	Cold shock, CspA family of proteins	Cold shock protein CspA	+	+	+	+
Stress Response	Cold shock	Cold shock, CspA family of proteins	Cold shock protein CspA	+	+	+	+
Stress Response	Cold shock	Cold shock, CspA family of proteins	Cold shock protein CspA	+	+	+	+
Virulence, Disease and Defense	Bacteriocins, ribosomally synthesized antibacterial peptides	Colicin V and Bacteriocin Production Cluster	Colicin V production protein		+		+	+
Virulence, Disease and Defense	Bacteriocins, ribosomally synthesized antibacterial peptides	Colicin V and Bacteriocin Production Cluster	Colicin V production protein		+		+	+
Virulence, Disease and Defense	Bacteriocins, ribosomally synthesized antibacterial peptides	Colicin V and Bacteriocin Production Cluster	Colicin V production protein		+		+	+
Cofactors, Vitamins, Prosthetic Groups, Pigments	Biotin	Biotin biosynthesis Experimental	Competence protein F homolog, phosphoribosyltransferase domain	+			+	+	+
Cofactors, Vitamins, Prosthetic Groups, Pigments	Biotin	Biotin biosynthesis Experimental	Competence protein F homolog, phosphoribosyltransferase domain	+			+	+	+
Cofactors, Vitamins, Prosthetic Groups, Pigments	Biotin	Biotin biosynthesis Experimental	Competence protein F homolog, phosphoribosyltransferase domain	+			+	+	+
Cofactors, Vitamins, Prosthetic Groups, Pigments	Biotin	Biotin biosynthesis Experimental	Competence protein F homolog, phosphoribosyltransferase domain	+			+	+	+
Membrane Transport	Protein and nucleoprotein secretion system, Type IV	Conjugative transfer	Conjugative transfer protein TrbB						+
Membrane Transport	Protein and nucleoprotein secretion system, Type IV	Conjugative transfer	Conjugative transfer protein TrbE						+
Membrane Transport	Protein and nucleoprotein secretion system, Type IV	Conjugative transfer	Conjugative transfer protein TrbF						+
Membrane Transport	Protein and nucleoprotein secretion system, Type IV	Conjugative transfer	Conjugative transfer protein TrbG						+
Membrane Transport	Protein and nucleoprotein secretion system, Type IV	Conjugative transfer	Conjugative transfer protein TrbI						+
Membrane Transport	Protein and nucleoprotein secretion system, Type IV	Conjugative transfer	Conjugative transfer protein TrbJ						+
Membrane Transport	Protein and nucleoprotein secretion system, Type IV	Conjugative transfer	Conjugative transfer protein TrbL						+
Virulence, Disease and Defense	Resistance to antibiotics and toxic compounds	Copper homeostasis	Copper chaperone						+
Virulence, Disease and Defense	Resistance to antibiotics and toxic compounds	Copper homeostasis: copper tolerance	Copper homeostasis protein CutE	+	+	+	+	+	+
Virulence, Disease and Defense	Resistance to antibiotics and toxic compounds	Copper homeostasis: copper tolerance	Copper homeostasis protein CutE	+	+	+	+	+	+
Virulence, Disease and Defense	Resistance to antibiotics and toxic compounds	Copper homeostasis: copper tolerance	Copper homeostasis protein CutE	+	+	+	+	+	+
Virulence, Disease and Defense	Resistance to antibiotics and toxic compounds	Copper homeostasis: copper tolerance	Copper homeostasis protein CutE	+	+	+	+	+	+
Virulence, Disease and Defense	Resistance to antibiotics and toxic compounds	Copper homeostasis: copper tolerance	Copper homeostasis protein CutE	+	+	+	+	+	+
Virulence, Disease and Defense	Resistance to antibiotics and toxic compounds	Copper homeostasis: copper tolerance	Copper homeostasis protein CutE	+	+	+	+	+	+
Regulation and Cell signaling	Regulation and Cell signaling - no subcategory	Orphan regulatory proteins	Copper sensory histidine kinase CpxA	+	+	+	+		+
Regulation and Cell signaling	Regulation and Cell signaling - no subcategory	Orphan regulatory proteins	Copper sensory histidine kinase CpxA	+	+	+	+		+
Regulation and Cell signaling	Regulation and Cell signaling - no subcategory	Orphan regulatory proteins	Copper sensory histidine kinase CpxA	+	+	+	+		+
Regulation and Cell signaling	Regulation and Cell signaling - no subcategory	Orphan regulatory proteins	Copper sensory histidine kinase CpxA	+	+	+	+		+
Regulation and Cell signaling	Regulation and Cell signaling - no subcategory	Orphan regulatory proteins	Copper sensory histidine kinase CpxA	+	+	+	+		+
Virulence, Disease and Defense	Resistance to antibiotics and toxic compounds	Cobalt-zinc-cadmium resistance	Copper sensory histidine kinase CusS				+
Virulence, Disease and Defense	Resistance to antibiotics and toxic compounds	Copper homeostasis	Copper sensory histidine kinase CusS				+
Regulation and Cell signaling	Regulation and Cell signaling - no subcategory	Orphan regulatory proteins	Copper sensory histidine kinase CusS				+
Regulation and Cell signaling	Regulation and Cell signaling - no subcategory	Orphan regulatory proteins	Copper-sensing two-component system response regulator CpxR	+	+	+	+		+
Regulation and Cell signaling	Regulation and Cell signaling - no subcategory	Orphan regulatory proteins	Copper-sensing two-component system response regulator CpxR	+	+	+	+		+
Regulation and Cell signaling	Regulation and Cell signaling - no subcategory	Orphan regulatory proteins	Copper-sensing two-component system response regulator CpxR	+	+	+	+		+
Regulation and Cell signaling	Regulation and Cell signaling - no subcategory	Orphan regulatory proteins	Copper-sensing two-component system response regulator CpxR	+	+	+	+		+
Regulation and Cell signaling	Regulation and Cell signaling - no subcategory	Orphan regulatory proteins	Copper-sensing two-component system response regulator CpxR	+	+	+	+		+
Virulence, Disease and Defense	Resistance to antibiotics and toxic compounds	Copper homeostasis	Copper-translocating P-type ATPase (EC 3.6.3.4)	+	+	+	+	+	+
Virulence, Disease and Defense	Resistance to antibiotics and toxic compounds	Copper homeostasis	Copper-translocating P-type ATPase (EC 3.6.3.4)	+	+	+	+	+	+
Virulence, Disease and Defense	Resistance to antibiotics and toxic compounds	Copper homeostasis	Copper-translocating P-type ATPase (EC 3.6.3.4)	+	+	+	+	+	+
Virulence, Disease and Defense	Resistance to antibiotics and toxic compounds	Copper homeostasis	Copper-translocating P-type ATPase (EC 3.6.3.4)	+	+	+	+	+	+
Virulence, Disease and Defense	Resistance to antibiotics and toxic compounds	Copper homeostasis	Copper-translocating P-type ATPase (EC 3.6.3.4)	+	+	+	+	+	+
Virulence, Disease and Defense	Resistance to antibiotics and toxic compounds	Copper homeostasis	Copper-translocating P-type ATPase (EC 3.6.3.4)	+	+	+	+	+	+
Membrane Transport	Cation transporters	Copper Transport System	Copper-translocating P-type ATPase (EC 3.6.3.4)	+	+	+	+	+	+
Membrane Transport	Cation transporters	Copper Transport System	Copper-translocating P-type ATPase (EC 3.6.3.4)	+	+	+	+	+	+
Membrane Transport	Cation transporters	Copper Transport System	Copper-translocating P-type ATPase (EC 3.6.3.4)	+	+	+	+	+	+
Membrane Transport	Cation transporters	Copper Transport System	Copper-translocating P-type ATPase (EC 3.6.3.4)	+	+	+	+	+	+
Membrane Transport	Cation transporters	Copper Transport System	Copper-translocating P-type ATPase (EC 3.6.3.4)	+	+	+	+	+	+
Membrane Transport	Cation transporters	Copper Transport System	Copper-translocating P-type ATPase (EC 3.6.3.4)	+	+	+	+	+	+
Cofactors, Vitamins, Prosthetic Groups, Pigments	Tetrapyrroles	Heme and Siroheme Biosynthesis	Coproporphyrinogen III oxidase, oxygen-independent (EC 1.3.99.22)	+	+	+	+	+	+
Cofactors, Vitamins, Prosthetic Groups, Pigments	Tetrapyrroles	Heme and Siroheme Biosynthesis	Coproporphyrinogen III oxidase, oxygen-independent (EC 1.3.99.22)	+	+	+	+	+	+
Cofactors, Vitamins, Prosthetic Groups, Pigments	Tetrapyrroles	Heme and Siroheme Biosynthesis	Coproporphyrinogen III oxidase, oxygen-independent (EC 1.3.99.22)	+	+	+	+	+	+
Cofactors, Vitamins, Prosthetic Groups, Pigments	Tetrapyrroles	Heme and Siroheme Biosynthesis	Coproporphyrinogen III oxidase, oxygen-independent (EC 1.3.99.22)	+	+	+	+	+	+
Cofactors, Vitamins, Prosthetic Groups, Pigments	Tetrapyrroles	Heme and Siroheme Biosynthesis	Coproporphyrinogen III oxidase, oxygen-independent (EC 1.3.99.22)	+	+	+	+	+	+
Cofactors, Vitamins, Prosthetic Groups, Pigments	Tetrapyrroles	Heme and Siroheme Biosynthesis	Coproporphyrinogen III oxidase, oxygen-independent (EC 1.3.99.22)	+	+	+	+	+	+
DNA Metabolism	CRISPs	CRISPRs	CRISPR-associated helicase Cas3			+
DNA Metabolism	CRISPs	CRISPRs	CRISPR-associated helicase Cas3, Yersinia-type	+				+
DNA Metabolism	CRISPs	CRISPRs	CRISPR-associated helicase Cas3, Yersinia-type	+				+
DNA Metabolism	CRISPs	CRISPRs	CRISPR-associated protein Cas1	+		+		+
DNA Metabolism	CRISPs	CRISPRs	CRISPR-associated protein Cas1	+		+		+
DNA Metabolism	CRISPs	CRISPRs	CRISPR-associated protein Cas1	+		+		+
DNA Metabolism	CRISPs	CRISPRs	CRISPR-associated protein, Cse1 family			+
DNA Metabolism	CRISPs	CRISPRs	CRISPR-associated protein, Cse2 family			+
DNA Metabolism	CRISPs	CRISPRs	CRISPR-associated protein, Cse3 family			+
DNA Metabolism	CRISPs	CRISPRs	CRISPR-associated protein, Cse4 family			+
DNA Metabolism	CRISPs	CRISPRs	CRISPR-associated protein, Csy2 family	+				+
DNA Metabolism	CRISPs	CRISPRs	CRISPR-associated protein, Csy2 family	+				+
DNA Metabolism	CRISPs	CRISPRs	CRISPR-associated protein, Csy3 family	+				+
DNA Metabolism	CRISPs	CRISPRs	CRISPR-associated protein, Csy3 family	+				+
DNA Metabolism	DNA recombination	RuvABC plus a hypothetical	Crossover junction endodeoxyribonuclease RuvC (EC 3.1.22.4)	+	+	+	+	+	+
DNA Metabolism	DNA recombination	RuvABC plus a hypothetical	Crossover junction endodeoxyribonuclease RuvC (EC 3.1.22.4)	+	+	+	+	+	+
DNA Metabolism	DNA recombination	RuvABC plus a hypothetical	Crossover junction endodeoxyribonuclease RuvC (EC 3.1.22.4)	+	+	+	+	+	+
DNA Metabolism	DNA recombination	RuvABC plus a hypothetical	Crossover junction endodeoxyribonuclease RuvC (EC 3.1.22.4)	+	+	+	+	+	+
DNA Metabolism	DNA recombination	RuvABC plus a hypothetical	Crossover junction endodeoxyribonuclease RuvC (EC 3.1.22.4)	+	+	+	+	+	+
DNA Metabolism	DNA recombination	RuvABC plus a hypothetical	Crossover junction endodeoxyribonuclease RuvC (EC 3.1.22.4)	+	+	+	+	+	+
Nucleosides and Nucleotides	Pyrimidines	pyrimidine conversions	CTP synthase (EC 6.3.4.2)	+	+	+	+	+	+
Nucleosides and Nucleotides	Pyrimidines	pyrimidine conversions	CTP synthase (EC 6.3.4.2)	+	+	+	+	+	+
Nucleosides and Nucleotides	Pyrimidines	pyrimidine conversions	CTP synthase (EC 6.3.4.2)	+	+	+	+	+	+
Nucleosides and Nucleotides	Pyrimidines	pyrimidine conversions	CTP synthase (EC 6.3.4.2)	+	+	+	+	+	+
Nucleosides and Nucleotides	Pyrimidines	pyrimidine conversions	CTP synthase (EC 6.3.4.2)	+	+	+	+	+	+
Nucleosides and Nucleotides	Pyrimidines	pyrimidine conversions	CTP synthase (EC 6.3.4.2)	+	+	+	+	+	+
Regulation and Cell signaling	Regulation and Cell signaling - no subcategory	cAMP signaling in bacteria	Cyclic AMP receptor protein	+	+	+	+	+	+
Regulation and Cell signaling	Regulation and Cell signaling - no subcategory	cAMP signaling in bacteria	Cyclic AMP receptor protein	+	+	+	+	+	+
Regulation and Cell signaling	Regulation and Cell signaling - no subcategory	cAMP signaling in bacteria	Cyclic AMP receptor protein	+	+	+	+	+	+
Regulation and Cell signaling	Regulation and Cell signaling - no subcategory	cAMP signaling in bacteria	Cyclic AMP receptor protein	+	+	+	+	+	+
Regulation and Cell signaling	Regulation and Cell signaling - no subcategory	cAMP signaling in bacteria	Cyclic AMP receptor protein	+	+	+	+	+	+
Regulation and Cell signaling	Regulation and Cell signaling - no subcategory	cAMP signaling in bacteria	Cyclic AMP receptor protein	+	+	+	+	+	+
Amino Acids and Derivatives	Aromatic amino acids and derivatives	Phenylalanine and Tyrosine Branches from Chorismate	Cyclohexadienyl dehydratase (EC 4.2.1.51)(EC 4.2.1.91)	+		+		+	+
Amino Acids and Derivatives	Aromatic amino acids and derivatives	Phenylalanine and Tyrosine Branches from Chorismate	Cyclohexadienyl dehydratase (EC 4.2.1.51)(EC 4.2.1.91)	+		+		+	+
Amino Acids and Derivatives	Aromatic amino acids and derivatives	Phenylalanine and Tyrosine Branches from Chorismate	Cyclohexadienyl dehydratase (EC 4.2.1.51)(EC 4.2.1.91)	+		+		+	+
Amino Acids and Derivatives	Aromatic amino acids and derivatives	Phenylalanine and Tyrosine Branches from Chorismate	Cyclohexadienyl dehydratase (EC 4.2.1.51)(EC 4.2.1.91)	+		+		+	+
Amino Acids and Derivatives	Aromatic amino acids and derivatives	Chorismate Synthesis	Cyclohexadienyl dehydrogenase (EC 1.3.1.12)(EC 1.3.1.43)	+	+	+	+	+	+
Amino Acids and Derivatives	Aromatic amino acids and derivatives	Chorismate Synthesis	Cyclohexadienyl dehydrogenase (EC 1.3.1.12)(EC 1.3.1.43)	+	+	+	+	+	+
Amino Acids and Derivatives	Aromatic amino acids and derivatives	Chorismate Synthesis	Cyclohexadienyl dehydrogenase (EC 1.3.1.12)(EC 1.3.1.43)	+	+	+	+	+	+
Amino Acids and Derivatives	Aromatic amino acids and derivatives	Chorismate Synthesis	Cyclohexadienyl dehydrogenase (EC 1.3.1.12)(EC 1.3.1.43)	+	+	+	+	+	+
Amino Acids and Derivatives	Aromatic amino acids and derivatives	Chorismate Synthesis	Cyclohexadienyl dehydrogenase (EC 1.3.1.12)(EC 1.3.1.43)	+	+	+	+	+	+
Amino Acids and Derivatives	Aromatic amino acids and derivatives	Chorismate Synthesis	Cyclohexadienyl dehydrogenase (EC 1.3.1.12)(EC 1.3.1.43)	+	+	+	+	+	+
Amino Acids and Derivatives	Aromatic amino acids and derivatives	Phenylalanine and Tyrosine Branches from Chorismate	Cyclohexadienyl dehydrogenase (EC 1.3.1.12)(EC 1.3.1.43)	+	+	+	+	+	+
Amino Acids and Derivatives	Aromatic amino acids and derivatives	Phenylalanine and Tyrosine Branches from Chorismate	Cyclohexadienyl dehydrogenase (EC 1.3.1.12)(EC 1.3.1.43)	+	+	+	+	+	+
Amino Acids and Derivatives	Aromatic amino acids and derivatives	Phenylalanine and Tyrosine Branches from Chorismate	Cyclohexadienyl dehydrogenase (EC 1.3.1.12)(EC 1.3.1.43)	+	+	+	+	+	+
Amino Acids and Derivatives	Aromatic amino acids and derivatives	Phenylalanine and Tyrosine Branches from Chorismate	Cyclohexadienyl dehydrogenase (EC 1.3.1.12)(EC 1.3.1.43)	+	+	+	+	+	+
Amino Acids and Derivatives	Aromatic amino acids and derivatives	Phenylalanine and Tyrosine Branches from Chorismate	Cyclohexadienyl dehydrogenase (EC 1.3.1.12)(EC 1.3.1.43)	+	+	+	+	+	+
Amino Acids and Derivatives	Aromatic amino acids and derivatives	Phenylalanine and Tyrosine Branches from Chorismate	Cyclohexadienyl dehydrogenase (EC 1.3.1.12)(EC 1.3.1.43)	+	+	+	+	+	+
Regulation and Cell signaling	Regulation and Cell signaling - no subcategory	cAMP signaling in bacteria	cyclolysin secretion ATP-binding protein		+				+
Regulation and Cell signaling	Regulation and Cell signaling - no subcategory	cAMP signaling in bacteria	cyclolysin secretion ATP-binding protein		+				+
Amino Acids and Derivatives	Lysine, threonine, methionine, and cysteine	Cysteine Biosynthesis	Cys regulon transcriptional activator CysB		+	+	+		+
Regulation and Cell signaling	Regulation and Cell signaling - no subcategory	LysR-family proteins in Escherichia coli	Cys regulon transcriptional activator CysB		+	+	+		+
Regulation and Cell signaling	Regulation and Cell signaling - no subcategory	LysR-family proteins in Escherichia coli	Cys regulon transcriptional activator CysB		+	+	+		+
Regulation and Cell signaling	Regulation and Cell signaling - no subcategory	LysR-family proteins in Escherichia coli	Cys regulon transcriptional activator CysB		+	+	+		+
Regulation and Cell signaling	Regulation and Cell signaling - no subcategory	LysR-family proteins in Escherichia coli	Cys regulon transcriptional activator CysB		+	+	+		+
Protein Metabolism	Protein biosynthesis	tRNA aminoacylation, Pro	Cys-tRNA(Pro) deacylase YbaK	+	+	+	+	+	+
Protein Metabolism	Protein biosynthesis	tRNA aminoacylation, Pro	Cys-tRNA(Pro) deacylase YbaK	+	+	+	+	+	+
Protein Metabolism	Protein biosynthesis	tRNA aminoacylation, Pro	Cys-tRNA(Pro) deacylase YbaK	+	+	+	+	+	+
Protein Metabolism	Protein biosynthesis	tRNA aminoacylation, Pro	Cys-tRNA(Pro) deacylase YbaK	+	+	+	+	+	+
Protein Metabolism	Protein biosynthesis	tRNA aminoacylation, Pro	Cys-tRNA(Pro) deacylase YbaK	+	+	+	+	+	+
Protein Metabolism	Protein biosynthesis	tRNA aminoacylation, Pro	Cys-tRNA(Pro) deacylase YbaK	+	+	+	+	+	+
Sulfur Metabolism	Organic sulfur assimilation	L-Cystine Uptake and Metabolism	Cystathionine beta-lyase (EC 4.4.1.8)	+	+	+	+	+	+
Sulfur Metabolism	Organic sulfur assimilation	L-Cystine Uptake and Metabolism	Cystathionine beta-lyase (EC 4.4.1.8)	+	+	+	+	+	+
Sulfur Metabolism	Organic sulfur assimilation	L-Cystine Uptake and Metabolism	Cystathionine beta-lyase (EC 4.4.1.8)	+	+	+	+	+	+
Sulfur Metabolism	Organic sulfur assimilation	L-Cystine Uptake and Metabolism	Cystathionine beta-lyase (EC 4.4.1.8)	+	+	+	+	+	+
Amino Acids and Derivatives	Lysine, threonine, methionine, and cysteine	Methionine Biosynthesis	Cystathionine beta-lyase (EC 4.4.1.8)	+	+	+	+	+	+
Amino Acids and Derivatives	Lysine, threonine, methionine, and cysteine	Methionine Biosynthesis	Cystathionine beta-lyase (EC 4.4.1.8)	+	+	+	+	+	+
Amino Acids and Derivatives	Lysine, threonine, methionine, and cysteine	Methionine Biosynthesis	Cystathionine beta-lyase (EC 4.4.1.8)	+	+	+	+	+	+
Amino Acids and Derivatives	Lysine, threonine, methionine, and cysteine	Methionine Biosynthesis	Cystathionine beta-lyase (EC 4.4.1.8)	+	+	+	+	+	+
Amino Acids and Derivatives	Lysine, threonine, methionine, and cysteine	Methionine Biosynthesis	Cystathionine beta-lyase (EC 4.4.1.8)	+	+	+	+	+	+
Amino Acids and Derivatives	Lysine, threonine, methionine, and cysteine	Methionine Biosynthesis	Cystathionine beta-lyase (EC 4.4.1.8)	+	+	+	+	+	+
Sulfur Metabolism	Organic sulfur assimilation	L-Cystine Uptake and Metabolism	Cystathionine gamma-synthase (EC 2.5.1.48)		+	+	+	+	+
Sulfur Metabolism	Organic sulfur assimilation	L-Cystine Uptake and Metabolism	Cystathionine gamma-synthase (EC 2.5.1.48)		+	+	+	+	+
Sulfur Metabolism	Organic sulfur assimilation	L-Cystine Uptake and Metabolism	Cystathionine gamma-synthase (EC 2.5.1.48)		+	+	+	+	+
Sulfur Metabolism	Organic sulfur assimilation	L-Cystine Uptake and Metabolism	Cystathionine gamma-synthase (EC 2.5.1.48)		+	+	+	+	+
Amino Acids and Derivatives	Lysine, threonine, methionine, and cysteine	Methionine Biosynthesis	Cystathionine gamma-synthase (EC 2.5.1.48)		+	+	+	+	+
Amino Acids and Derivatives	Lysine, threonine, methionine, and cysteine	Methionine Biosynthesis	Cystathionine gamma-synthase (EC 2.5.1.48)		+	+	+	+	+
Amino Acids and Derivatives	Lysine, threonine, methionine, and cysteine	Methionine Biosynthesis	Cystathionine gamma-synthase (EC 2.5.1.48)		+	+	+	+	+
Amino Acids and Derivatives	Lysine, threonine, methionine, and cysteine	Methionine Biosynthesis	Cystathionine gamma-synthase (EC 2.5.1.48)		+	+	+	+	+
Amino Acids and Derivatives	Lysine, threonine, methionine, and cysteine	Methionine Biosynthesis	Cystathionine gamma-synthase (EC 2.5.1.48)		+	+	+	+	+
Amino Acids and Derivatives	Alanine, serine, and glycine	Alanine biosynthesis	Cysteine desulfurase (EC 2.8.1.7)		+
RNA Metabolism	RNA processing and modification	mnm5U34 biosynthesis bacteria	Cysteine desulfurase (EC 2.8.1.7)		+
RNA Metabolism	RNA processing and modification	tRNA modification Bacteria	Cysteine desulfurase (EC 2.8.1.7)		+
Amino Acids and Derivatives	Alanine, serine, and glycine	Alanine biosynthesis	Cysteine desulfurase (EC 2.8.1.7), IscS subfamily	+	+	+	+	+	+
Amino Acids and Derivatives	Alanine, serine, and glycine	Alanine biosynthesis	Cysteine desulfurase (EC 2.8.1.7), IscS subfamily	+	+	+	+	+	+
Amino Acids and Derivatives	Alanine, serine, and glycine	Alanine biosynthesis	Cysteine desulfurase (EC 2.8.1.7), IscS subfamily	+	+	+	+	+	+
Amino Acids and Derivatives	Alanine, serine, and glycine	Alanine biosynthesis	Cysteine desulfurase (EC 2.8.1.7), IscS subfamily	+	+	+	+	+	+
Amino Acids and Derivatives	Alanine, serine, and glycine	Alanine biosynthesis	Cysteine desulfurase (EC 2.8.1.7), IscS subfamily	+	+	+	+	+	+
Amino Acids and Derivatives	Alanine, serine, and glycine	Alanine biosynthesis	Cysteine desulfurase (EC 2.8.1.7), IscS subfamily	+	+	+	+	+	+
RNA Metabolism	RNA processing and modification	mnm5U34 biosynthesis bacteria	Cysteine desulfurase (EC 2.8.1.7), IscS subfamily	+	+	+	+	+	+
RNA Metabolism	RNA processing and modification	mnm5U34 biosynthesis bacteria	Cysteine desulfurase (EC 2.8.1.7), IscS subfamily	+	+	+	+	+	+
RNA Metabolism	RNA processing and modification	mnm5U34 biosynthesis bacteria	Cysteine desulfurase (EC 2.8.1.7), IscS subfamily	+	+	+	+	+	+
RNA Metabolism	RNA processing and modification	mnm5U34 biosynthesis bacteria	Cysteine desulfurase (EC 2.8.1.7), IscS subfamily	+	+	+	+	+	+
RNA Metabolism	RNA processing and modification	mnm5U34 biosynthesis bacteria	Cysteine desulfurase (EC 2.8.1.7), IscS subfamily	+	+	+	+	+	+
RNA Metabolism	RNA processing and modification	mnm5U34 biosynthesis bacteria	Cysteine desulfurase (EC 2.8.1.7), IscS subfamily	+	+	+	+	+	+
Cofactors, Vitamins, Prosthetic Groups, Pigments	Cofactors, Vitamins, Prosthetic Groups, Pigments - no subcategory	Thiamin biosynthesis	Cysteine desulfurase (EC 2.8.1.7), IscS subfamily	+	+	+	+	+	+
Cofactors, Vitamins, Prosthetic Groups, Pigments	Cofactors, Vitamins, Prosthetic Groups, Pigments - no subcategory	Thiamin biosynthesis	Cysteine desulfurase (EC 2.8.1.7), IscS subfamily	+	+	+	+	+	+
Cofactors, Vitamins, Prosthetic Groups, Pigments	Cofactors, Vitamins, Prosthetic Groups, Pigments - no subcategory	Thiamin biosynthesis	Cysteine desulfurase (EC 2.8.1.7), IscS subfamily	+	+	+	+	+	+
Cofactors, Vitamins, Prosthetic Groups, Pigments	Cofactors, Vitamins, Prosthetic Groups, Pigments - no subcategory	Thiamin biosynthesis	Cysteine desulfurase (EC 2.8.1.7), IscS subfamily	+	+	+	+	+	+
Cofactors, Vitamins, Prosthetic Groups, Pigments	Cofactors, Vitamins, Prosthetic Groups, Pigments - no subcategory	Thiamin biosynthesis	Cysteine desulfurase (EC 2.8.1.7), IscS subfamily	+	+	+	+	+	+
Cofactors, Vitamins, Prosthetic Groups, Pigments	Cofactors, Vitamins, Prosthetic Groups, Pigments - no subcategory	Thiamin biosynthesis	Cysteine desulfurase (EC 2.8.1.7), IscS subfamily	+	+	+	+	+	+
RNA Metabolism	RNA processing and modification	tRNA modification Bacteria	Cysteine desulfurase (EC 2.8.1.7), IscS subfamily	+	+	+	+	+	+
Amino Acids and Derivatives	Alanine, serine, and glycine	Alanine biosynthesis	Cysteine desulfurase CsdA-CsdE (EC 2.8.1.7), main protein CsdA		+	+	+	+	+
Amino Acids and Derivatives	Alanine, serine, and glycine	Alanine biosynthesis	Cysteine desulfurase CsdA-CsdE (EC 2.8.1.7), main protein CsdA		+	+	+	+	+
Amino Acids and Derivatives	Alanine, serine, and glycine	Alanine biosynthesis	Cysteine desulfurase CsdA-CsdE (EC 2.8.1.7), main protein CsdA		+	+	+	+	+
Amino Acids and Derivatives	Alanine, serine, and glycine	Alanine biosynthesis	Cysteine desulfurase CsdA-CsdE (EC 2.8.1.7), main protein CsdA		+	+	+	+	+
Amino Acids and Derivatives	Alanine, serine, and glycine	Alanine biosynthesis	Cysteine desulfurase CsdA-CsdE (EC 2.8.1.7), main protein CsdA		+	+	+	+	+
RNA Metabolism	RNA processing and modification	mnm5U34 biosynthesis bacteria	Cysteine desulfurase CsdA-CsdE (EC 2.8.1.7), main protein CsdA		+	+	+	+	+
RNA Metabolism	RNA processing and modification	mnm5U34 biosynthesis bacteria	Cysteine desulfurase CsdA-CsdE (EC 2.8.1.7), main protein CsdA		+	+	+	+	+
RNA Metabolism	RNA processing and modification	mnm5U34 biosynthesis bacteria	Cysteine desulfurase CsdA-CsdE (EC 2.8.1.7), main protein CsdA		+	+	+	+	+
RNA Metabolism	RNA processing and modification	mnm5U34 biosynthesis bacteria	Cysteine desulfurase CsdA-CsdE (EC 2.8.1.7), main protein CsdA		+	+	+	+	+
RNA Metabolism	RNA processing and modification	mnm5U34 biosynthesis bacteria	Cysteine desulfurase CsdA-CsdE (EC 2.8.1.7), main protein CsdA		+	+	+	+	+
Amino Acids and Derivatives	Lysine, threonine, methionine, and cysteine	Cysteine Biosynthesis	Cysteine synthase (EC 2.5.1.47)				+
Amino Acids and Derivatives	Lysine, threonine, methionine, and cysteine	Methionine Biosynthesis	Cysteine synthase (EC 2.5.1.47)				+
Protein Metabolism	Protein biosynthesis	tRNA aminoacylation, Cys	Cysteinyl-tRNA synthetase (EC 6.1.1.16)	+	+	+	+	+	+
Protein Metabolism	Protein biosynthesis	tRNA aminoacylation, Cys	Cysteinyl-tRNA synthetase (EC 6.1.1.16)	+	+	+	+	+	+
Protein Metabolism	Protein biosynthesis	tRNA aminoacylation, Cys	Cysteinyl-tRNA synthetase (EC 6.1.1.16)	+	+	+	+	+	+
Protein Metabolism	Protein biosynthesis	tRNA aminoacylation, Cys	Cysteinyl-tRNA synthetase (EC 6.1.1.16)	+	+	+	+	+	+
Protein Metabolism	Protein biosynthesis	tRNA aminoacylation, Cys	Cysteinyl-tRNA synthetase (EC 6.1.1.16)	+	+	+	+	+	+
Protein Metabolism	Protein biosynthesis	tRNA aminoacylation, Cys	Cysteinyl-tRNA synthetase (EC 6.1.1.16)	+	+	+	+	+	+
Regulation and Cell signaling	Regulation and Cell signaling - no subcategory	Zinc regulated enzymes	Cysteinyl-tRNA synthetase (EC 6.1.1.16)	+	+	+	+	+	+
Regulation and Cell signaling	Regulation and Cell signaling - no subcategory	Zinc regulated enzymes	Cysteinyl-tRNA synthetase (EC 6.1.1.16)	+	+	+	+	+	+
Regulation and Cell signaling	Regulation and Cell signaling - no subcategory	Zinc regulated enzymes	Cysteinyl-tRNA synthetase (EC 6.1.1.16)	+	+	+	+	+	+
Regulation and Cell signaling	Regulation and Cell signaling - no subcategory	Zinc regulated enzymes	Cysteinyl-tRNA synthetase (EC 6.1.1.16)	+	+	+	+	+	+
Regulation and Cell signaling	Regulation and Cell signaling - no subcategory	Zinc regulated enzymes	Cysteinyl-tRNA synthetase (EC 6.1.1.16)	+	+	+	+	+	+
Sulfur Metabolism	Organic sulfur assimilation	L-Cystine Uptake and Metabolism	Cystine ABC transporter, periplasmic cystine-binding protein FliY				+		+
Sulfur Metabolism	Organic sulfur assimilation	L-Cystine Uptake and Metabolism	Cystine ABC transporter, periplasmic cystine-binding protein FliY				+		+
Sulfur Metabolism	Organic sulfur assimilation	L-Cystine Uptake and Metabolism	Cystine ABC transporter, permease protein		+
Regulation and Cell signaling	Programmed Cell Death and Toxin-antitoxin Systems	Murein hydrolase regulation and cell death	Cytidine deaminase (EC 3.5.4.5)	+		+
Nucleosides and Nucleotides	Pyrimidines	pyrimidine conversions	Cytidine deaminase (EC 3.5.4.5)	+		+
Nucleosides and Nucleotides	Pyrimidines	pyrimidine conversions	Cytidine deaminase (EC 3.5.4.5)	+		+
Nucleosides and Nucleotides	Pyrimidines	pyrimidine conversions	Cytidylate kinase (EC 2.7.4.25)	+	+	+	+	+	+
Nucleosides and Nucleotides	Pyrimidines	pyrimidine conversions	Cytidylate kinase (EC 2.7.4.25)	+	+	+	+	+	+
Nucleosides and Nucleotides	Pyrimidines	pyrimidine conversions	Cytidylate kinase (EC 2.7.4.25)	+	+	+	+	+	+
Nucleosides and Nucleotides	Pyrimidines	pyrimidine conversions	Cytidylate kinase (EC 2.7.4.25)	+	+	+	+	+	+
Nucleosides and Nucleotides	Pyrimidines	pyrimidine conversions	Cytidylate kinase (EC 2.7.4.25)	+	+	+	+	+	+
Nucleosides and Nucleotides	Pyrimidines	pyrimidine conversions	Cytidylate kinase (EC 2.7.4.25)	+	+	+	+	+	+
Respiration	Electron accepting reactions	Terminal cytochrome d ubiquinol oxidases	Cytochrome d ubiquinol oxidase subunit I (EC 1.10.3.-)	+	+	+	+	+	+
Respiration	Electron accepting reactions	Terminal cytochrome d ubiquinol oxidases	Cytochrome d ubiquinol oxidase subunit I (EC 1.10.3.-)	+	+	+	+	+	+
Respiration	Electron accepting reactions	Terminal cytochrome d ubiquinol oxidases	Cytochrome d ubiquinol oxidase subunit I (EC 1.10.3.-)	+	+	+	+	+	+
Respiration	Electron accepting reactions	Terminal cytochrome d ubiquinol oxidases	Cytochrome d ubiquinol oxidase subunit I (EC 1.10.3.-)	+	+	+	+	+	+
Respiration	Electron accepting reactions	Terminal cytochrome d ubiquinol oxidases	Cytochrome d ubiquinol oxidase subunit I (EC 1.10.3.-)	+	+	+	+	+	+
Respiration	Electron accepting reactions	Terminal cytochrome d ubiquinol oxidases	Cytochrome d ubiquinol oxidase subunit I (EC 1.10.3.-)	+	+	+	+	+	+
Respiration	Electron accepting reactions	Terminal cytochrome oxidases	Cytochrome d ubiquinol oxidase subunit I (EC 1.10.3.-)	+	+	+	+	+	+
Respiration	Electron accepting reactions	Terminal cytochrome oxidases	Cytochrome d ubiquinol oxidase subunit I (EC 1.10.3.-)	+	+	+	+	+	+
Respiration	Electron accepting reactions	Terminal cytochrome oxidases	Cytochrome d ubiquinol oxidase subunit I (EC 1.10.3.-)	+	+	+	+	+	+
Respiration	Electron accepting reactions	Terminal cytochrome oxidases	Cytochrome d ubiquinol oxidase subunit I (EC 1.10.3.-)	+	+	+	+	+	+
Respiration	Electron accepting reactions	Terminal cytochrome oxidases	Cytochrome d ubiquinol oxidase subunit I (EC 1.10.3.-)	+	+	+	+	+	+
Respiration	Electron accepting reactions	Terminal cytochrome oxidases	Cytochrome d ubiquinol oxidase subunit I (EC 1.10.3.-)	+	+	+	+	+	+
Respiration	Electron accepting reactions	Terminal cytochrome d ubiquinol oxidases	Cytochrome d ubiquinol oxidase subunit II (EC 1.10.3.-)	+	+	+	+	+	+
Respiration	Electron accepting reactions	Terminal cytochrome d ubiquinol oxidases	Cytochrome d ubiquinol oxidase subunit II (EC 1.10.3.-)	+	+	+	+	+	+
Respiration	Electron accepting reactions	Terminal cytochrome d ubiquinol oxidases	Cytochrome d ubiquinol oxidase subunit II (EC 1.10.3.-)	+	+	+	+	+	+
Respiration	Electron accepting reactions	Terminal cytochrome d ubiquinol oxidases	Cytochrome d ubiquinol oxidase subunit II (EC 1.10.3.-)	+	+	+	+	+	+
Respiration	Electron accepting reactions	Terminal cytochrome d ubiquinol oxidases	Cytochrome d ubiquinol oxidase subunit II (EC 1.10.3.-)	+	+	+	+	+	+
Respiration	Electron accepting reactions	Terminal cytochrome d ubiquinol oxidases	Cytochrome d ubiquinol oxidase subunit II (EC 1.10.3.-)	+	+	+	+	+	+
Respiration	Electron accepting reactions	Terminal cytochrome oxidases	Cytochrome d ubiquinol oxidase subunit II (EC 1.10.3.-)	+	+	+	+	+	+
Respiration	Electron accepting reactions	Terminal cytochrome oxidases	Cytochrome d ubiquinol oxidase subunit II (EC 1.10.3.-)	+	+	+	+	+	+
Respiration	Electron accepting reactions	Terminal cytochrome oxidases	Cytochrome d ubiquinol oxidase subunit II (EC 1.10.3.-)	+	+	+	+	+	+
Respiration	Electron accepting reactions	Terminal cytochrome oxidases	Cytochrome d ubiquinol oxidase subunit II (EC 1.10.3.-)	+	+	+	+	+	+
Respiration	Electron accepting reactions	Terminal cytochrome oxidases	Cytochrome d ubiquinol oxidase subunit II (EC 1.10.3.-)	+	+	+	+	+	+
Respiration	Electron accepting reactions	Terminal cytochrome oxidases	Cytochrome d ubiquinol oxidase subunit II (EC 1.10.3.-)	+	+	+	+	+	+
RNA Metabolism	RNA processing and modification	RNA processing and degradation, bacterial	Cytoplasmic axial filament protein CafA and Ribonuclease G (EC 3.1.4.-)	+	+	+	+	+	+
RNA Metabolism	RNA processing and modification	RNA processing and degradation, bacterial	Cytoplasmic axial filament protein CafA and Ribonuclease G (EC 3.1.4.-)	+	+	+	+	+	+
RNA Metabolism	RNA processing and modification	RNA processing and degradation, bacterial	Cytoplasmic axial filament protein CafA and Ribonuclease G (EC 3.1.4.-)	+	+	+	+	+	+
RNA Metabolism	RNA processing and modification	RNA processing and degradation, bacterial	Cytoplasmic axial filament protein CafA and Ribonuclease G (EC 3.1.4.-)	+	+	+	+	+	+
RNA Metabolism	RNA processing and modification	RNA processing and degradation, bacterial	Cytoplasmic axial filament protein CafA and Ribonuclease G (EC 3.1.4.-)	+	+	+	+	+	+
RNA Metabolism	RNA processing and modification	RNA processing and degradation, bacterial	Cytoplasmic axial filament protein CafA and Ribonuclease G (EC 3.1.4.-)	+	+	+	+	+	+
Amino Acids and Derivatives	Amino Acids and Derivatives - no subcategory	Creatine and Creatinine Degradation	Cytosine deaminase (EC 3.5.4.1)				+	+	+
Amino Acids and Derivatives	Amino Acids and Derivatives - no subcategory	Creatine and Creatinine Degradation	Cytosine deaminase (EC 3.5.4.1)				+	+	+
Amino Acids and Derivatives	Amino Acids and Derivatives - no subcategory	Creatine and Creatinine Degradation	Cytosine deaminase (EC 3.5.4.1)				+	+	+
Nucleosides and Nucleotides	Pyrimidines	pyrimidine conversions	Cytosine deaminase (EC 3.5.4.1)				+	+	+
Nucleosides and Nucleotides	Pyrimidines	pyrimidine conversions	Cytosine deaminase (EC 3.5.4.1)				+	+	+
Nucleosides and Nucleotides	Pyrimidines	pyrimidine conversions	Cytosine deaminase (EC 3.5.4.1)				+	+	+
Amino Acids and Derivatives	Amino Acids and Derivatives - no subcategory	Creatine and Creatinine Degradation	Cytosine permease						+
Nucleosides and Nucleotides	Purines	Purine Utilization	Cytosine/purine/uracil/thiamine/allantoin permease family protein			+	+		+
Nucleosides and Nucleotides	Purines	Purine Utilization	Cytosine/purine/uracil/thiamine/allantoin permease family protein			+	+		+
Nucleosides and Nucleotides	Purines	Purine Utilization	Cytosine/purine/uracil/thiamine/allantoin permease family protein			+	+		+
Protein Metabolism	Protein degradation	Aminopeptidases (EC 3.4.11.-)	Cytosol aminopeptidase PepA (EC 3.4.11.1)	+	+	+	+	+	+
Protein Metabolism	Protein degradation	Aminopeptidases (EC 3.4.11.-)	Cytosol aminopeptidase PepA (EC 3.4.11.1)	+	+	+	+	+	+
Protein Metabolism	Protein degradation	Aminopeptidases (EC 3.4.11.-)	Cytosol aminopeptidase PepA (EC 3.4.11.1)	+	+	+	+	+	+
Protein Metabolism	Protein degradation	Aminopeptidases (EC 3.4.11.-)	Cytosol aminopeptidase PepA (EC 3.4.11.1)	+	+	+	+	+	+
Protein Metabolism	Protein degradation	Aminopeptidases (EC 3.4.11.-)	Cytosol aminopeptidase PepA (EC 3.4.11.1)	+	+	+	+	+	+
Protein Metabolism	Protein degradation	Aminopeptidases (EC 3.4.11.-)	Cytosol aminopeptidase PepA (EC 3.4.11.1)	+	+	+	+	+	+
Amino Acids and Derivatives	Alanine, serine, and glycine	Glycine and Serine Utilization	D-3-phosphoglycerate dehydrogenase (EC 1.1.1.95)	+	+	+	+	+	+
Amino Acids and Derivatives	Alanine, serine, and glycine	Glycine and Serine Utilization	D-3-phosphoglycerate dehydrogenase (EC 1.1.1.95)	+	+	+	+	+	+
Amino Acids and Derivatives	Alanine, serine, and glycine	Glycine and Serine Utilization	D-3-phosphoglycerate dehydrogenase (EC 1.1.1.95)	+	+	+	+	+	+
Amino Acids and Derivatives	Alanine, serine, and glycine	Glycine and Serine Utilization	D-3-phosphoglycerate dehydrogenase (EC 1.1.1.95)	+	+	+	+	+	+
Amino Acids and Derivatives	Alanine, serine, and glycine	Glycine and Serine Utilization	D-3-phosphoglycerate dehydrogenase (EC 1.1.1.95)	+	+	+	+	+	+
Amino Acids and Derivatives	Alanine, serine, and glycine	Glycine and Serine Utilization	D-3-phosphoglycerate dehydrogenase (EC 1.1.1.95)	+	+	+	+	+	+
Cofactors, Vitamins, Prosthetic Groups, Pigments	Pyridoxine	Pyridoxin (Vitamin B6) Biosynthesis	D-3-phosphoglycerate dehydrogenase (EC 1.1.1.95)	+	+	+	+	+	+
Cofactors, Vitamins, Prosthetic Groups, Pigments	Pyridoxine	Pyridoxin (Vitamin B6) Biosynthesis	D-3-phosphoglycerate dehydrogenase (EC 1.1.1.95)	+	+	+	+	+	+
Cofactors, Vitamins, Prosthetic Groups, Pigments	Pyridoxine	Pyridoxin (Vitamin B6) Biosynthesis	D-3-phosphoglycerate dehydrogenase (EC 1.1.1.95)	+	+	+	+	+	+
Cofactors, Vitamins, Prosthetic Groups, Pigments	Pyridoxine	Pyridoxin (Vitamin B6) Biosynthesis	D-3-phosphoglycerate dehydrogenase (EC 1.1.1.95)	+	+	+	+	+	+
Cofactors, Vitamins, Prosthetic Groups, Pigments	Pyridoxine	Pyridoxin (Vitamin B6) Biosynthesis	D-3-phosphoglycerate dehydrogenase (EC 1.1.1.95)	+	+	+	+	+	+
Cofactors, Vitamins, Prosthetic Groups, Pigments	Pyridoxine	Pyridoxin (Vitamin B6) Biosynthesis	D-3-phosphoglycerate dehydrogenase (EC 1.1.1.95)	+	+	+	+	+	+
Amino Acids and Derivatives	Alanine, serine, and glycine	Serine Biosynthesis	D-3-phosphoglycerate dehydrogenase (EC 1.1.1.95)	+	+	+	+	+	+
Amino Acids and Derivatives	Alanine, serine, and glycine	Serine Biosynthesis	D-3-phosphoglycerate dehydrogenase (EC 1.1.1.95)	+	+	+	+	+	+
Amino Acids and Derivatives	Alanine, serine, and glycine	Serine Biosynthesis	D-3-phosphoglycerate dehydrogenase (EC 1.1.1.95)	+	+	+	+	+	+
Amino Acids and Derivatives	Alanine, serine, and glycine	Serine Biosynthesis	D-3-phosphoglycerate dehydrogenase (EC 1.1.1.95)	+	+	+	+	+	+
Amino Acids and Derivatives	Alanine, serine, and glycine	Serine Biosynthesis	D-3-phosphoglycerate dehydrogenase (EC 1.1.1.95)	+	+	+	+	+	+
Amino Acids and Derivatives	Alanine, serine, and glycine	Serine Biosynthesis	D-3-phosphoglycerate dehydrogenase (EC 1.1.1.95)	+	+	+	+	+	+
Cell Wall and Capsule	Cell Wall and Capsule - no subcategory	Peptidoglycan Biosynthesis	D-alanine--D-alanine ligase (EC 6.3.2.4)	+	+	+	+	+	+
Cell Wall and Capsule	Cell Wall and Capsule - no subcategory	Peptidoglycan Biosynthesis	D-alanine--D-alanine ligase (EC 6.3.2.4)	+	+	+	+	+	+
Cell Wall and Capsule	Cell Wall and Capsule - no subcategory	Peptidoglycan Biosynthesis	D-alanine--D-alanine ligase (EC 6.3.2.4)	+	+	+	+	+	+
Cell Wall and Capsule	Cell Wall and Capsule - no subcategory	Peptidoglycan Biosynthesis	D-alanine--D-alanine ligase (EC 6.3.2.4)	+	+	+	+	+	+
Cell Wall and Capsule	Cell Wall and Capsule - no subcategory	Peptidoglycan Biosynthesis	D-alanine--D-alanine ligase (EC 6.3.2.4)	+	+	+	+	+	+
Cell Wall and Capsule	Cell Wall and Capsule - no subcategory	Peptidoglycan Biosynthesis	D-alanine--D-alanine ligase (EC 6.3.2.4)	+	+	+	+	+	+
Cell Wall and Capsule	Cell Wall and Capsule - no subcategory	Peptidoglycan biosynthesis--gjo	D-alanine--D-alanine ligase (EC 6.3.2.4)	+	+	+	+	+	+
Cell Wall and Capsule	Cell Wall and Capsule - no subcategory	Peptidoglycan biosynthesis--gjo	D-alanine--D-alanine ligase (EC 6.3.2.4)	+	+	+	+	+	+
Cell Wall and Capsule	Cell Wall and Capsule - no subcategory	Peptidoglycan biosynthesis--gjo	D-alanine--D-alanine ligase (EC 6.3.2.4)	+	+	+	+	+	+
Cell Wall and Capsule	Cell Wall and Capsule - no subcategory	Peptidoglycan biosynthesis--gjo	D-alanine--D-alanine ligase (EC 6.3.2.4)	+	+	+	+	+	+
Cell Wall and Capsule	Cell Wall and Capsule - no subcategory	Peptidoglycan biosynthesis--gjo	D-alanine--D-alanine ligase (EC 6.3.2.4)	+	+	+	+	+	+
Cell Wall and Capsule	Cell Wall and Capsule - no subcategory	Peptidoglycan biosynthesis--gjo	D-alanine--D-alanine ligase (EC 6.3.2.4)	+	+	+	+	+	+
Protein Metabolism	Protein degradation	Metallocarboxypeptidases (EC 3.4.17.-)	D-alanyl-D-alanine carboxypeptidase (EC 3.4.16.4)	+	+	+	+	+	+
Protein Metabolism	Protein degradation	Metallocarboxypeptidases (EC 3.4.17.-)	D-alanyl-D-alanine carboxypeptidase (EC 3.4.16.4)	+	+	+	+	+	+
Protein Metabolism	Protein degradation	Metallocarboxypeptidases (EC 3.4.17.-)	D-alanyl-D-alanine carboxypeptidase (EC 3.4.16.4)	+	+	+	+	+	+
Protein Metabolism	Protein degradation	Metallocarboxypeptidases (EC 3.4.17.-)	D-alanyl-D-alanine carboxypeptidase (EC 3.4.16.4)	+	+	+	+	+	+
Protein Metabolism	Protein degradation	Metallocarboxypeptidases (EC 3.4.17.-)	D-alanyl-D-alanine carboxypeptidase (EC 3.4.16.4)	+	+	+	+	+	+
Protein Metabolism	Protein degradation	Metallocarboxypeptidases (EC 3.4.17.-)	D-alanyl-D-alanine carboxypeptidase (EC 3.4.16.4)	+	+	+	+	+	+
Cell Wall and Capsule	Cell Wall and Capsule - no subcategory	Murein Hydrolases	D-alanyl-D-alanine carboxypeptidase (EC 3.4.16.4)	+	+	+	+	+	+
Cell Wall and Capsule	Cell Wall and Capsule - no subcategory	Murein Hydrolases	D-alanyl-D-alanine carboxypeptidase (EC 3.4.16.4)	+	+	+	+	+	+
Cell Wall and Capsule	Cell Wall and Capsule - no subcategory	Murein Hydrolases	D-alanyl-D-alanine carboxypeptidase (EC 3.4.16.4)	+	+	+	+	+	+
Cell Wall and Capsule	Cell Wall and Capsule - no subcategory	Murein Hydrolases	D-alanyl-D-alanine carboxypeptidase (EC 3.4.16.4)	+	+	+	+	+	+
Cell Wall and Capsule	Cell Wall and Capsule - no subcategory	Murein Hydrolases	D-alanyl-D-alanine carboxypeptidase (EC 3.4.16.4)	+	+	+	+	+	+
Cell Wall and Capsule	Cell Wall and Capsule - no subcategory	Murein Hydrolases	D-alanyl-D-alanine carboxypeptidase (EC 3.4.16.4)	+	+	+	+	+	+
Cell Wall and Capsule	Cell Wall and Capsule - no subcategory	Peptidoglycan Biosynthesis	D-alanyl-D-alanine carboxypeptidase (EC 3.4.16.4)	+	+	+	+	+	+
Cell Wall and Capsule	Cell Wall and Capsule - no subcategory	Peptidoglycan Biosynthesis	D-alanyl-D-alanine carboxypeptidase (EC 3.4.16.4)	+	+	+	+	+	+
Cell Wall and Capsule	Cell Wall and Capsule - no subcategory	Peptidoglycan Biosynthesis	D-alanyl-D-alanine carboxypeptidase (EC 3.4.16.4)	+	+	+	+	+	+
Cell Wall and Capsule	Cell Wall and Capsule - no subcategory	Peptidoglycan Biosynthesis	D-alanyl-D-alanine carboxypeptidase (EC 3.4.16.4)	+	+	+	+	+	+
Cell Wall and Capsule	Cell Wall and Capsule - no subcategory	Peptidoglycan Biosynthesis	D-alanyl-D-alanine carboxypeptidase (EC 3.4.16.4)	+	+	+	+	+	+
Cell Wall and Capsule	Cell Wall and Capsule - no subcategory	Peptidoglycan Biosynthesis	D-alanyl-D-alanine carboxypeptidase (EC 3.4.16.4)	+	+	+	+	+	+
Carbohydrates	Monosaccharides	D-galactarate, D-glucarate and D-glycerate catabolism	D-galactarate dehydratase (EC 4.2.1.42)	+		+			+
Carbohydrates	Monosaccharides	D-galactarate, D-glucarate and D-glycerate catabolism	D-galactarate dehydratase (EC 4.2.1.42)	+		+			+
Carbohydrates	Monosaccharides	D-galactarate, D-glucarate and D-glycerate catabolism	D-galactarate dehydratase (EC 4.2.1.42)	+		+			+
Carbohydrates	Monosaccharides	D-galactarate, D-glucarate and D-glycerate catabolism - gjo	D-galactarate dehydratase (EC 4.2.1.42)	+		+			+
Carbohydrates	Monosaccharides	D-galactarate, D-glucarate and D-glycerate catabolism - gjo	D-galactarate dehydratase (EC 4.2.1.42)	+		+			+
Carbohydrates	Monosaccharides	D-galactarate, D-glucarate and D-glycerate catabolism - gjo	D-galactarate dehydratase (EC 4.2.1.42)	+		+			+
Carbohydrates	Monosaccharides	D-Galacturonate and D-Glucuronate Utilization	D-galactarate dehydratase (EC 4.2.1.42)	+		+			+
Carbohydrates	Monosaccharides	D-Galacturonate and D-Glucuronate Utilization	D-galactarate dehydratase (EC 4.2.1.42)	+		+			+
Carbohydrates	Monosaccharides	D-galactonate catabolism	D-galactonate transporter						+
Carbohydrates	Monosaccharides	D-galactarate, D-glucarate and D-glycerate catabolism	D-glucarate permease	+		+			+
Carbohydrates	Monosaccharides	D-galactarate, D-glucarate and D-glycerate catabolism	D-glucarate permease	+		+			+
Carbohydrates	Monosaccharides	D-galactarate, D-glucarate and D-glycerate catabolism	D-glucarate permease	+		+			+
Carbohydrates	Monosaccharides	D-galactarate, D-glucarate and D-glycerate catabolism - gjo	D-glucarate permease	+		+			+
Carbohydrates	Monosaccharides	D-galactarate, D-glucarate and D-glycerate catabolism - gjo	D-glucarate permease	+		+			+
Carbohydrates	Monosaccharides	D-galactarate, D-glucarate and D-glycerate catabolism - gjo	D-glucarate permease	+		+			+
Cell Wall and Capsule	Gram-Negative cell wall components	LOS core oligosaccharide biosynthesis	D-glycero-beta-D-manno-heptose 7-phosphate kinase	+	+	+	+	+	+
Cell Wall and Capsule	Gram-Negative cell wall components	LOS core oligosaccharide biosynthesis	D-glycero-beta-D-manno-heptose 7-phosphate kinase	+	+	+	+	+	+
Cell Wall and Capsule	Gram-Negative cell wall components	LOS core oligosaccharide biosynthesis	D-glycero-beta-D-manno-heptose 7-phosphate kinase	+	+	+	+	+	+
Cell Wall and Capsule	Gram-Negative cell wall components	LOS core oligosaccharide biosynthesis	D-glycero-beta-D-manno-heptose 7-phosphate kinase	+	+	+	+	+	+
Cell Wall and Capsule	Gram-Negative cell wall components	LOS core oligosaccharide biosynthesis	D-glycero-beta-D-manno-heptose 7-phosphate kinase	+	+	+	+	+	+
Cell Wall and Capsule	Gram-Negative cell wall components	LOS core oligosaccharide biosynthesis	D-glycero-beta-D-manno-heptose 7-phosphate kinase	+	+	+	+	+	+
Cell Wall and Capsule	Capsular and extracellular polysacchrides	Capsular heptose biosynthesis	D-glycero-D-manno-heptose 1,7-bisphosphate phosphatase (EC 3.1.1.-)	+	+	+	+	+	+
[truncated: 6,115 more rows]

## Sheet: TableS5
Table S5 - Composition of the culture media used in this study.
Agar media
Media	Brand	Ref Number	Lot Number	Approximate Formula Per Liter
Blood Media
Difco™️ Columbia Blood Agar Base + 5% Sheep Blood (CBAb)	Becton, Dickinson and Company (BD)	3241956	279220	Agar (15g), Pancreatic Digest of Casein (10g), Proteose Peptone #3 (5g), Yeast Extract (5g), Beef Heart, Infusion from 500g (3g), Corn Starch (1g), Sodium Chloride (5g), 50 mL Sheep blood, Final pH 7.3 +- 0.2 (before adding blood).
Criterion™️ Heart Infusion Agar + 5% Sheep Blood (HIAb)	Hardy Diagnostics	C5822	516791	Agar (15g), Casein Peptone (10g), Meat Peptone (5g), Sodium Chloride (5g), Yeast Extract (3g), Beef Heart Infusion (2g), 50 mL Sheep blood
BBL™️ Trypticase Soy Broth + 1.5% Agar + 5% Sheep Blood (TSAb)	Becton, Dickinson and Company (BD)	211768	321060	Agar (15g), Pancreatic Digest of Casein (17g), Papaic Digest of Soybean (3.0g), Sodium Chloride (5.0g), Dipotassium Phosphate (2.5g), Dextrose (2.5g), 50 mL Sheep Blood, Final pH 7.3 +- 0.2 (before adding blood).
Mueller-Hinton Broth + 1.5% Agar + 5% Sheep Blood (MHAb)	Sigma-Aldrich	70192-100G	BCCG6890	Agar (15g), Beef Infusion solids (2g), Starch (1.5g), Casein Hydrolysate (17.5g), 50mL Sheep Blood, Final pH 7.4 +- 0.2 (before adding blood)
Nonblood Media
Lysogeny Broth with 1.5% Agar (LBA) - Lennox modification	Made from scratch (No brand)	-	-	Agar (15g), Tryptone (10g), Yeast Extract (5g), Sodium Chloride (5g)
Mueller-Hinton Broth + 1.5% Agar (MHA)	Sigma Aldrich	70192-100G	BCCG6890	Agar (15g), Beef Infusion solids (2g), Starch (1.5g), Casein Hydrolysate (17.5g), Final pH 7.4 +- 0.2
Criterion™️ Heart Infusion Agar (HIA)	Hardy Diagnostics	C5822	516791	Agar (15g), Casein Peptone (10g), Meat Peptone (5g), Sodium Chloride (5g), Yeast Extract (3g), Beef Heart Infusion (2g)
BBL™️ Trypticase Soy Broth + 1.5% Agar (TSA)	Becton, Dickinson and Company (BD)	211768	321060	Agar (15g), Pancreatic Digest of Casein (17g), Papaic Digest of Soybean (3.0g), Sodium Chloride (5.0g), Dipotassium Phosphate (2.5g), Dextrose (2.5g), 50 mL Sheep Blood, Final pH 7.3 +- 0.2 (before adding blood).
2x Yeast Extract Tryptone Broth + 0.3% Dextrose/D-glucose + 1.5% Agar (2XYTG Agar)	Made from scratch (No brand)	-	-	Agar (15g), Tryptone (16g), Yeast Extract (10g), Dextrose (D-glucose, 3g = 0.3%), Sodium Chloride (5g).
Difco™️ Columbia Blood Agar Base (CBA)	Becton, Dickinson and Company (BD)	3241956	279220	Agar (15g), Pancreatic Digest of Casein (10g), Proteose Peptone #3 (5g), Yeast Extract (5g), Beef Heart, Infusion from 500g (3g), Corn Starch (1g), Sodium Chloride (5g). Final pH 7.3 +- 0.2.
Difco™️ Lactobacilli MRS Broth + 1.5% Agar (MRS Agar)	Becton, Dickinson and Company (BD)	288130	3228278	Agar (15g), Proteose Peptone #3 (10g), Beef Extract (10g), Yeast Extract (5g), Dextrose (20g), Polysorbate 80 (1.0g), Ammonium Citrate (2.0g), Sodium Acetate (5.0g), Magesium Sulfate (0.1g), Manganese Sulfate (0.05g), Dipotassium Phosphate (2.0g), Final pH 6.5 +-0.2 (without agar)
Broth media
Media	Brand	Ref Number	Lot Number	Approximate Formula Per Liter
Difco™️ Columbia Broth (CB)	Becton, Dickinson and Company (BD)	294420	3130089	Pancreatic Digest of Casein (10g), Yeast Extract (5g), Proteose Peptone #3 (5g), Beef Heart - Infusion from 500g (3g), L-Cysteine HCl (0.1g), Dextrose (2.5g), Sodium Chloride (5g), Magnesium Sulfate - Anhydrous (0.1g), Ferrous Sulfate (0.02g), Sodium Carbonate (0.6g), Tris (Hydroxymethyl) Aminomethane (0.83g), Tris (Hydroxymethyl) Aminomethane HCl (2.86g), Final pH 7.5 +- 0.2
BBL™️ Trypticase Soy Broth (TSB)	Becton, Dickinson and Company (BD)	211768	321060	Pancreatic Digest of Casein (17g), Papaic Digest of Soybean (3.0g), Sodium Chloride (5.0g), Dipotassium Phosphate (2.5g), Dextrose (2.5g), Final pH 7.3 +- 0.2
Fastidious Anaerobic Broth (FAB)	Neogen	NCM0199A	UK309603/138	Peptone Mixture (15.0g), Yeast Extract (10g), Sodium Thioglycollate (0.5g), Sodium Chloride (2.5g), Agar (0.75g), L-Cyesteine HCl (0.5g), Resazurin (0.001g), Sodium Bicarbonate (0.4g), Hemin (0.005g), Vitamin K (0.0005g), Final pH 7.2 +-0.2
R-2A Broth	HiMedia Laboratories	M1687-500G	266364	Casein Acid hydrolysate (0.5g), Yeast Extract (0.5g), Proteose Peptone (0.5g), Dextrose (0.5g), Starch - soluble (0.5g), Dipotassium Phosphate (0.3g), Magnesium Sulphate (0.024g), Sodium Pyruvate (0.30g), Final pH 7.2 +- 0.2
BBL™️ Brain Heart Infusion (BHI)	Becton, Dickinson and Company (BD)	211059	2271546	Brain Heart - Infusion from Solids (6g), Peptic Digest of Animal Tissue (6g), Sodium Chloride (5g), Dextrose (3.0g), Pancreatic Digest of Gelatin (14.5g), Disodium Phosphate (2.5g). Final pH 7.4 +- 0.2
Insectagro® DS2	Corning®	13-402-CV	-	As manufactured
SFM4Insect™️ (with L-glutamine and sodium bicarbonate)	Cytiva HyClone	SH30913.02	AJ30725635	As manufactured
2x Yeast Extract Tryptone Broth + 0.3% Dextrose/D-glucose (2XYTG)	Made from scratch (No brand)	-	-	Tryptone (16g), Yeast Extract (10g), Dextrose (D-glucose, 3g = 0.3%), Sodium Chloride (5g). For the salinity assay, the levels of Sodium Chloride ranged from 0g (0%), 5g (0.5%), 10g (1%), 15g (1.5%), 20g (2.0%), 25g (2.5%), 30g (3.0%), and 35g (3.5%). For the pH assay, pH ranged from 4-9.5 (0.5 increase).
Modified Heart Infusion Broth (HIB) - Beef Extract instead of Beef Heart Infusion	Made from scratch (No brand)	-	-	Casein Peptone (10g), Heart Peptone (5g), Sodium Chloride (5g), Yeast Extract (3g), Beef Extract (2g)
Difco™️ Lactobacilli MRS Broth (MRS)	Becton, Dickinson and Company (BD)	288130	3228278	Proteose Peptone #3 (10g), Beef Extract (10g), Yeast Extract (5g), Dextrose (20g), Polysorbate 80 (1.0g), Ammonium Citrate (2.0g), Sodium Acetate (5.0g), Magesium Sulfate (0.1g), Manganese Sulfate (0.05g), Dipotassium Phosphate (2.0g), Final pH 6.5 +-0.2

## Sheet: TableS6
Table S6 - Comparative growth of AC157Xtp in different culture media. Values represent the optical densities measured at 600nm (O.D.600). Average growth calculated by subtracting the average growth of the inoculated treatments per the average control measures. Legend: Columbia Broth (CB), Trypticase Soy Broth (TSB), Fastidious Anaerobic Broth (FAB), R-2A Broth, Brain Heart Infusion (BHI), Insecta…
O.D.600 at 0H														O.D.600 at 0H
Treatment	CB	TSB	FAB	R-2A	BHI	INS	SFM4	2XYTG	HIB	MRS	SALINE			Treatment	CB	TSB	FAB	R-2A	BHI	INS	SFM4	2XYTG	HIB	MRS	SALINE
Inoculated	0.057	0.0729	0.1193	0.0535	0.0508	0.0635	0.0608	0.0778	0.0582	0.1084	0.0444			Inoculated	0.0628	0.0767	0.1244	0.0533	0.0539	0.0557	0.0595	0.0821	0.0622	0.1148	0.0442
Inoculated	0.0763	0.077	0.1262	0.0576	0.0572	0.0599	0.0622	0.0815	0.055	0.1131	0.0446			Inoculated	0.0633	0.0748	0.1235	0.0538	0.0545	0.0554	0.0605	0.0819	0.0616	0.1106	0.0441
Inoculated	0.057	0.0687	0.1228	0.0515	0.0567	0.0564	0.0579	0.079	0.0591	0.1091	0.0438			Inoculated	0.0623	0.0741	0.1239	0.054	0.0533	0.0526	0.0622	0.0818	0.0597	0.1081	0.0431
Control	0.0557	0.0657	0.1182	0.048	0.0507	0.0518	0.055	0.0767	0.0549	0.1046	0.0445			Control	0.0547	0.0658	0.1167	0.0448	0.0481	0.0493	0.0547	0.0734	0.0525	0.1029	0.0432
Control	0.0555	0.0681	0.1204	0.0473	0.0496	0.0523	0.0664	0.0767	0.0545	0.1039	0.046			Control	0.055	0.0662	0.1172	0.0456	0.0473	0.0487	0.0549	0.0729	0.0524	0.1035	0.0442
Control	0.0566	0.0662	0.1207	0.048	0.0489	0.0533	0.0572	0.0759	0.0538	0.1045	0.0469			Control	0.0561	0.0657	0.1143	0.0452	0.0474	0.0483	0.0548	0.073	0.0533	0.1032	0.0449
O.D.600 at 24H														O.D.600 at 24H
Treatment	CB	TSB	FAB	R-2A	BHI	INS	SFM4	2XYTG	HIB	MRS	SALINE			Treatment	CB	TSB	FAB	R-2A	BHI	INS	SFM4	2XYTG	HIB	MRS	SALINE
Inoculated	0.1368	0.0774	0.1613	0.0529	0.0509	0.1248	0.1186	0.1136	0.0791	0.105	0.0511			Inoculated	0.1762	0.1768	0.1593	0.0515	0.0512	0.1138	0.1166	0.1414	0.0864	0.1135	0.0453
Inoculated	0.1582	0.0834	0.1298	0.0569	0.0566	0.1261	0.1175	0.1227	0.0749	0.1076	0.0447			Inoculated	0.1994	0.1876	0.1246	0.052	0.0506	0.1133	0.1199	0.1392	0.0853	0.1099	0.0442
Inoculated	0.1356	0.0737	0.1329	0.0509	0.0572	0.1205	0.1168	0.1147	0.0796	0.1068	0.0439			Inoculated	0.189	0.1964	0.1591	0.0525	0.0527	0.1114	0.1199	0.1564	0.0842	0.1095	0.0434
Control	0.0569	0.0656	0.1147	0.0479	0.0509	0.0522	0.0567	0.0771	0.0543	0.1033	0.0443			Control	0.0562	0.0665	0.1133	0.0446	0.0482	0.0521	0.0549	0.0728	0.0529	0.1028	0.0442
Control	0.0561	0.0678	0.1167	0.0472	0.0497	0.0525	0.0662	0.0764	0.0531	0.1025	0.0455			Control	0.0576	0.0662	0.1141	0.0462	0.0478	0.0517	0.0555	0.0732	0.0526	0.1028	0.0438
Control	0.0577	0.0662	0.117	0.0483	0.0491	0.0537	0.0574	0.0756	0.0535	0.1034	0.0466			Control	0.0612	0.0678	0.1118	0.0456	0.0482	0.0506	0.0564	0.0733	0.0537	0.1032	0.0465
O.D.600 at 48H														O.D.600 at 48H
Treatment	CB	TSB	FAB	R-2A	BHI	INS	SFM4	2XYTG	HIB	MRS	SALINE			Treatment	CB	TSB	FAB	R-2A	BHI	INS	SFM4	2XYTG	HIB	MRS	SALINE
Inoculated	0.1018	0.0818	0.1487	0.0525	0.0509	0.1393	0.1178	0.1142	0.069	0.1041	0.0509			Inoculated	0.1451	0.1331	0.1769	0.0511	0.0511	0.144	0.1341	0.1952	0.0912	0.1099	0.0447
Inoculated	0.1239	0.0873	0.1358	0.0566	0.0566	0.153	0.1188	0.1173	0.0636	0.1069	0.0446			Inoculated	0.1645	0.1327	0.1463	0.0518	0.0511	0.1124	0.1147	0.1889	0.0768	0.1094	0.0443
Inoculated	0.1052	0.0772	0.1374	0.051	0.0576	0.145	0.1285	0.1384	0.0696	0.1059	0.044			Inoculated	0.1622	0.1314	0.1636	0.0524	0.053	0.1039	0.1224	0.2088	0.0936	0.1054	0.0448
Control	0.0578	0.0657	0.1028	0.0479	0.051	0.0534	0.0559	0.0776	0.0545	0.1029	0.0445			Control	0.0575	0.0658	0.11	0.0451	0.0484	0.0531	0.0548	0.0731	0.0537	0.1017	0.044
Control	0.0571	0.0678	0.1056	0.047	0.0501	0.0528	0.0654	0.0762	0.0529	0.1019	0.0454			Control	0.0587	0.0669	0.1018	0.0465	0.0479	0.0511	0.055	0.0732	0.0525	0.1074	0.0438
Control	0.0585	0.0661	0.1071	0.0484	0.0513	0.0542	0.0572	0.0758	0.0536	0.1025	0.0466			Control	0.0575	0.0684	0.1092	0.0458	0.0493	0.0506	0.0565	0.0733	0.0539	0.1052	0.0464
O.D.600 at 72H														O.D.600 at 72H
Treatment	CB	TSB	FAB	R-2A	BHI	INS	SFM4	2XYTG	HIB	MRS	SALINE			Treatment	CB	TSB	FAB	R-2A	BHI	INS	SFM4	2XYTG	HIB	MRS	SALINE
Inoculated	0.0954	0.0769	0.1396	0.0524	0.0525	0.1568	0.1276	0.0983	0.0645	0.1051	0.0448			Inoculated	0.1072	0.1108	0.1727	0.051	0.0515	0.1586	0.1088	0.1737	0.0696	0.1102	0.0448
Inoculated	0.1153	0.0853	0.1368	0.0566	0.0566	0.1839	0.1638	0.1468	0.0618	0.1078	0.0452			Inoculated	0.1159	0.1106	0.1489	0.0518	0.0516	0.168	0.1528	0.1652	0.0912	0.1115	0.0441
Inoculated	0.0957	0.0761	0.1348	0.0543	0.0555	0.199	0.174	0.1478	0.0655	0.1063	0.0439			Inoculated	0.1175	0.1079	0.1701	0.0524	0.0547	0.1564	0.1722	0.1672	0.0791	0.1066	0.0452
Control	0.0584	0.0659	0.1036	0.0487	0.0528	0.0534	0.0556	0.0771	0.0547	0.1027	0.0474			Control	0.0582	0.0662	0.1088	0.0453	0.0492	0.0536	0.0549	0.0732	0.0537	0.1018	0.044
Control	0.058	0.0718	0.1049	0.0474	0.0499	0.0556	0.0656	0.0787	0.053	0.102	0.0455			Control	0.0592	0.0674	0.0998	0.0471	0.0482	0.0518	0.0551	0.0734	0.0525	0.1073	0.0437
Control	0.0596	0.0662	0.1055	0.0482	0.0507	0.0551	0.0573	0.0762	0.0537	0.1021	0.0472			Control	0.0588	0.0687	0.1085	0.0459	0.0494	0.0511	0.058	0.0738	0.054	0.1057	0.0464
Average growth														Average growth
	CB	TSB	FAB	R2A	BHI	INS	SFM4	2XYTG	HIB	MRS	SALINE				CB	TSB	FAB	R2A	BHI	INS	SFM4	2XYTG	HIB	MRS	SALINE
0h	0.0075	0.0062	0.003	0.00643333	0.00516667	0.00746667	0.000766667	0.003	0.00303333	0.00586667	-0.00153333			0	0.00753333	0.0093	0.00786667	0.0085	0.0063	0.0058	0.00593333	0.00883333	0.00843333	0.00796667	-0.0003
24h	0.0866333	0.0116333	0.0252	0.00576667	0.005	0.071	0.0575333	0.0406333	0.0242333	0.0034	0.0011			24	0.129867	0.1201	0.0346	0.00653333	0.00343333	0.0613667	0.0632	0.0725667	0.0322333	0.00803333	-0.000533333
48h	0.0525	0.0155667	0.0354667	0.0056	0.00423333	0.0923	0.0622	0.0467667	0.0137333	0.0032	0.001			48	0.0993667	0.0653667	0.0552667	0.00596667	0.0032	0.0685	0.0683	0.124433	0.0338333	0.00346667	-0.000133333
72h	0.0434667	0.0114667	0.0324	0.00633333	0.00373333	0.1252	0.0956333	0.0536333	0.0101333	0.00413333	-0.00206667			72	0.0548	0.0423333	0.0582	0.00563333	0.00366667	0.108833	0.0886	0.0952333	0.0265667	0.0045	0
Starting material - Colonies were harvested from 48h-old HIAb plates and mixed with 0.85% saline to produce a O.D.600 0.1. Then, 10uL was inoculated in 190ul of media in a 96-well plate.															Starting material - 48h-old Insectagro® DS2 cultures were adjusted to O.D.600 0.1 and 10uL inoculated in 190ul of media in a 96-well plate.

## Sheet: TableS7
Table S7 - Comparative growth of AC157Xtp in different temperatures in Insectagro® DS2 and SFM4Insect™️ (with L-glutamine and sodium bicarbonate). Values represent the optical densities of each inoculated and uninoculated (control) replicate measured at 600nm (O.D.600). Average growth calculated by subtracting the average growth of the inoculated treatments by the average growth of the uninoculat…
O.D.600 at 4C											O.D.600 at 30C
Insectagro® DS2	0h	24h	48h	72h	SFM4Insect™️	0h	24h	48h	72h		Insectagro® DS2	0h	24h	48h	72h	SFM4Insect™️	0h	24h	48h	72h
Inoculated	0.0623	0.0622	0.3093	0.0612	Inoculated	0.0684	0.0681	0.2984	0.0667		Inoculated	0.0764	0.1336	0.12	0.1163	Inoculated	0.0678	0.1231	0.1099	0.1024
Inoculated	0.065	0.0656	0.3151	0.0641	Inoculated	0.0675	0.0679	0.2876	0.0664		Inoculated	0.0645	0.1332	0.1217	0.1264	Inoculated	0.0682	0.127	0.1121	0.1037
Inoculated	0.0632	0.064	0.2884	0.0633	Inoculated	0.068	0.0683	0.2983	0.0667		Inoculated	0.0634	0.1324	0.1208	0.145	Inoculated	0.0665	0.1233	0.1107	0.1042
Inoculated	0.0598	0.0614	0.2978	0.061	Inoculated	0.0672	0.0702	0.2723	0.0663		Inoculated	0.0629	0.1283	0.1188	0.1448	Inoculated	0.0681	0.1258	0.1127	0.1047
Inoculated	0.0617	0.063	0.3129	0.0611	Inoculated	0.067	0.0667	0.3043	0.065		Inoculated	0.0643	0.1306	0.1217	0.1353	Inoculated	0.066	0.1185	0.1071	0.0989
Inoculated	0.06	0.0613	0.3172	0.0604	Inoculated	0.0662	0.0666	0.3149	0.0654		Inoculated	0.064	0.1285	0.1165	0.113	Inoculated	0.0668	0.1195	0.1079	0.0997
Control	0.0501	0.0502	0.2944	0.05	Control	0.0578	0.0579	0.2913	0.0578		Control	0.0502	0.0508	0.0509	0.0511	Control	0.0576	0.0577	0.0575	0.0576
Control	0.0497	0.05	0.2872	0.0499	Control	0.0579	0.0581	0.3043	0.0579		Control	0.0499	0.0504	0.0506	0.0509	Control	0.058	0.0582	0.0581	0.0583
Control	0.051	0.0514	0.2713	0.0509	Control	0.0568	0.0574	0.2816	0.0567		Control	0.0502	0.051	0.051	0.0512	Control	0.0565	0.0575	0.0574	0.0575
Control	0.0503	0.0504	0.2799	0.051	Control	0.0566	0.0571	0.2802	0.0569		Control	0.0507	0.0513	0.0513	0.0519	Control	0.0564	0.0567	0.0566	0.0569
Control	0.0496	0.0498	0.2765	0.05	Control	0.0568	0.0572	0.3114	0.0576		Control	0.0496	0.0501	0.0502	0.0507	Control	0.0577	0.0578	0.0581	0.0581
Control	0.0499	0.0503	0.2628	0.0502	Control	0.0571	0.0573	0.269	0.0571		Control	0.05	0.0506	0.0509	0.0543	Control	0.0571	0.0572	0.0571	0.0574
O.D.600 at 15C											O.D.600 at 35C
Insectagro® DS2	0h	24h	48h	72h	SFM4Insect™️	0h	24h	48h	72h		Insectagro® DS2	0h	24h	48h	72h	SFM4Insect™️	0h	24h	48h	72h
Inoculated	0.0628	0.0736	0.093	0.106	Inoculated	0.0669	0.0784	0.0949	0.0955		Inoculated	0.0626	0.1307	0.1205	0.1127	Inoculated	0.0669	0.1208	0.1128	0.108
Inoculated	0.0612	0.0724	0.0871	0.098	Inoculated	0.0715	0.0818	0.0962	0.0987		Inoculated	0.0655	0.1329	0.1279	0.1143	Inoculated	0.0672	0.1206	0.1093	0.104
Inoculated	0.0652	0.077	0.0922	0.1014	Inoculated	0.0711	0.0808	0.0943	0.0968		Inoculated	0.0643	0.13	0.1188	0.1123	Inoculated	0.0668	0.1177	0.1092	0.1009
Inoculated	0.0617	0.0743	0.0897	0.0981	Inoculated	0.0689	0.0787	0.0907	0.0943		Inoculated	0.0645	0.13	0.1207	0.1124	Inoculated	0.067	0.1216	0.1087	0.1036
Inoculated	0.0627	0.0753	0.0905	0.0988	Inoculated	0.0689	0.0784	0.0908	0.0952		Inoculated	0.0647	0.1351	0.1294	0.1155	Inoculated	0.0663	0.1194	0.1086	0.1018
Inoculated	0.0615	0.0733	0.0943	0.107	Inoculated	0.0686	0.0789	0.0936	0.0947		Inoculated	0.0624	0.1291	0.1181	0.11	Inoculated	0.0668	0.1206	0.1105	0.1036
Control	0.0664	0.0509	0.0507	0.0507	Control	0.0578	0.0578	0.0577	0.0577		Control	0.05	0.051	0.0508	0.0513	Control	0.0568	0.0571	0.0569	0.0572
Control	0.0574	0.0502	0.0501	0.0504	Control	0.059	0.0587	0.0587	0.0591		Control	0.0495	0.0506	0.0509	0.0513	Control	0.0574	0.0579	0.0579	0.0583
Control	0.0517	0.051	0.051	0.051	Control	0.0572	0.0575	0.0574	0.0575		Control	0.0513	0.0522	0.0527	0.053	Control	0.056	0.0565	0.0564	0.0568
Control	0.0511	0.0513	0.0512	0.0513	Control	0.0571	0.0568	0.0568	0.0571		Control	0.0509	0.0519	0.0522	0.0526	Control	0.0565	0.057	0.0572	0.0577
Control	0.0509	0.0511	0.0513	0.0515	Control	0.0591	0.0592	0.0596	0.0595		Control	0.0505	0.0515	0.0519	0.0522	Control	0.0569	0.0571	0.0571	0.0576
Control	0.0536	0.0505	0.0506	0.0508	Control	0.0592	0.0585	0.0583	0.0585		Control	0.0493	0.0504	0.0508	0.0512	Control	0.0574	0.058	0.058	0.0582
O.D.600 at 20C											O.D.600 at 37C
Insectagro® DS2	0h	24h	48h	72h	SFM4Insect™️	0h	24h	48h	72h		Insectagro® DS2	0h	24h	48h	72h	SFM4Insect™️	0h	24h	48h	72h
Inoculated	0.0627	0.0968	0.116	0.1097	Inoculated	0.0673	0.0969	0.1102	0.0974		Inoculated	0.0867	0.1266	0.1118	0.1228	Inoculated	0.0679	0.1178	0.1103	0.1032
Inoculated	0.0602	0.0934	0.111	0.1091	Inoculated	0.0662	0.0957	0.1065	0.0954		Inoculated	0.0614	0.1239	0.1112	0.1177	Inoculated	0.0663	0.1125	0.1081	0.1056
Inoculated	0.0605	0.0926	0.1104	0.1071	Inoculated	0.0676	0.0966	0.1114	0.0983		Inoculated	0.0635	0.1265	0.1222	0.1162	Inoculated	0.0677	0.1139	0.1077	0.1265
Inoculated	0.0584	0.0901	0.1073	0.105	Inoculated	0.0659	0.0978	0.1073	0.0991		Inoculated	0.0624	0.1284	0.1233	0.1651	Inoculated	0.0674	0.1159	0.1027	0.1105
Inoculated	0.0605	0.0942	0.1121	0.1088	Inoculated	0.0668	0.0972	0.1046	0.098		Inoculated	0.0609	0.1274	0.115	0.1156	Inoculated	0.0664	0.1152	0.1043	0.1055
Inoculated	0.0609	0.0953	0.1156	0.1085	Inoculated	0.0663	0.0965	0.1052	0.0985		Inoculated	0.06	0.1226	0.1123	0.1135	Inoculated	0.066	0.1147	0.1082	0.101
Control	0.0497	0.0502	0.0499	0.0504	Control	0.0574	0.0575	0.0575	0.0576		Control	0.0498	0.0506	0.0512	0.051	Control	0.057	0.0574	0.0573	0.0567
Control	0.0497	0.0501	0.0502	0.0505	Control	0.058	0.0582	0.0582	0.0583		Control	0.0496	0.0507	0.0512	0.0513	Control	0.0579	0.0585	0.0581	0.0577
Control	0.0508	0.0515	0.0516	0.0518	Control	0.0562	0.0563	0.0563	0.0563		Control	0.0516	0.0518	0.0521	0.0521	Control	0.056	0.0563	0.0562	0.0558
Control	0.0504	0.0505	0.0506	0.0507	Control	0.0566	0.0568	0.0597	0.0569		Control	0.0499	0.0506	0.0512	0.0514	Control	0.0565	0.0569	0.0569	0.0567
Control	0.0501	0.0504	0.0505	0.0511	Control	0.0574	0.0577	0.0577	0.0578		Control	0.0499	0.0506	0.0513	0.0525	Control	0.0574	0.0578	0.058	0.0574
Control	0.0497	0.05	0.0502	0.0504	Control	0.057	0.057	0.0573	0.0574		Control	0.0494	0.0503	0.0509	0.051	Control	0.0569	0.0573	0.0571	0.0568
O.D.600 at 25C											O.D.600 at 40C
Insectagro® DS2	0h	24h	48h	72h	SFM4Insect™️	0h	24h	48h	72h		Insectagro® DS2	0h	24h	48h	72h	SFM4Insect™️	0h	24h	48h	72h
Inoculated	0.0625	0.1216	0.1258	0.1204	Inoculated	0.0678	0.1202	0.1144	0.1056		Inoculated	0.0622	0.1104	0.0993	0.1258	Inoculated	0.0679	0.1073	0.0986	0.0903
Inoculated	0.0632	0.1195	0.1219	0.1539	Inoculated	0.0674	0.1192	0.1109	0.1022		Inoculated	0.0648	0.1158	0.1074	0.1179	Inoculated	0.0679	0.1101	0.1079	0.1005
Inoculated	0.0608	0.113	0.1171	0.1166	Inoculated	0.0669	0.1168	0.1144	0.1022		Inoculated	0.0636	0.1169	0.1059	0.1232	Inoculated	0.0668	0.1051	0.0973	0.106
Inoculated	0.0602	0.1133	0.117	0.114	Inoculated	0.0664	0.1174	0.1128	0.105		Inoculated	0.0604	0.1104	0.0975	0.1187	Inoculated	0.0657	0.1064	0.0993	0.0962
Inoculated	0.0611	0.1164	0.1213	0.119	Inoculated	0.0661	0.1175	0.1123	0.1033		Inoculated	0.0646	0.1135	0.1006	0.1039	Inoculated	0.0662	0.1097	0.0975	0.0924
Inoculated	0.06	0.1138	0.1159	0.1128	Inoculated	0.0667	0.1181	0.1122	0.103		Inoculated	0.0652	0.1163	0.1061	0.0966	Inoculated	0.066	0.1089	0.0991	0.0901
Control	0.0501	0.0504	0.0507	0.0511	Control	0.0576	0.0575	0.0577	0.0579		Control	0.0498	0.051	0.0511	0.0517	Control	0.0569	0.057	0.0561	0.0566
Control	0.0497	0.0502	0.051	0.0513	Control	0.0579	0.058	0.0583	0.0583		Control	0.0496	0.0506	0.0509	0.0516	Control	0.0575	0.058	0.0571	0.0576
Control	0.0512	0.0518	0.052	0.0523	Control	0.0564	0.0569	0.0569	0.0571		Control	0.0509	0.0521	0.0521	0.053	Control	0.0563	0.0566	0.0557	0.0561
Control	0.0505	0.051	0.0526	0.0527	Control	0.0565	0.0565	0.0575	0.0575		Control	0.0507	0.0517	0.0526	0.0532	Control	0.0568	0.0572	0.0564	0.0572
Control	0.0494	0.0499	0.0503	0.0505	Control	0.0565	0.0566	0.0568	0.0569		Control	0.0507	0.0518	0.0519	0.0529	Control	0.0563	0.0566	0.0558	0.0563
Control	0.0499	0.0503	0.0512	0.0508	Control	0.0569	0.057	0.0572	0.0576		Control	0.0498	0.0511	0.0513	0.0532	Control	0.0577	0.0581	0.0575	0.058
Average growth						Average growth
Insectagro® DS2	0h	24h	48h	72h		SFM4Insect™️	0h	24h	48h	72h
4C	0.0119	0.0125667	0.0281	0.0115167		4C	0.0102167	0.0104667	0.00633333	0.00875
15C	0.00733333	0.0234833	0.0403167	0.0506		15C	0.0110833	0.0214167	0.0353333	0.0376333
20C	0.0104667	0.0432833	0.0615667	0.0572167		20C	0.00958333	0.0395333	0.04975	0.0404
25C	0.0111667	0.0656667	0.0685333	0.0713333		25C	0.00991667	0.0611167	0.0554333	0.046
30C	0.0158167	0.0804	0.0691	0.07845		30C	0.0100167	0.06535	0.0526	0.0446333
35C	0.01375	0.0800333	0.0710167	0.0609333		35C	0.01	0.06285	0.0526	0.0460167
37C	0.0157833	0.0751333	0.06465	0.0736		37C	0.01	0.0576333	0.0496167	0.0518667
40C	0.0132167	0.0625	0.05115	0.06175		40C	0.00983333	0.0506667	0.0435167	0.03895
Starting material - 48h-old Insectagro® DS2 cultures adjusted to O.D.600 0.6, and inoculated (10ul) in 190ul of the same media in a 96-well plate.									Starting material - 48h-old SFM4Insect™️ cultures adjusted to O.D.600 0.5, and inoculated (10ul) in 190ul of the same media in a 96-well plate.

## Sheet: TableS8
Table S8 - Comparative growth of AC157Xtp in different salinities in 2X YTG media. Values represent the optical densities of each inoculated and uninoculated (control) replicate measured at 600nm (O.D.600). Average growth calculated by subtracting the average growth of the inoculated treatments by the average growth of the uninoculated control wells. Growth was artifically placed at zero for 0h m…
O.D.600 at 24H											O.D.600 at 24H
Treatment	0	0.005	0.01	0.015	0.02	0.025	0.03	0.035			Treatment	0	0.005	0.01	0.015	0.02	0.025	0.03	0.035
Inoculated	0.1118	0.078	0.0729	0.0589	0.0607	0.0608	0.0629	0.0625			Inoculated	0.1082	0.1019	0.0857	0.0628	0.0618	0.0623	0.0636	0.0634
Inoculated	0.1207	0.0793	0.0745	0.06	0.0614	0.0611	0.0611	0.0615			Inoculated	0.1086	0.1022	0.1033	0.0642	0.0616	0.0627	0.0631	0.062
Inoculated	0.116	0.08	0.0875	0.0597	0.0606	0.06	0.0609	0.0616			Inoculated	0.1127	0.1104	0.1054	0.0646	0.0627	0.0614	0.0628	0.062
Inoculated	0.1074	0.0824	0.0818	0.0624	0.0602	0.0603	0.0607	0.0619			Inoculated	0.1091	0.1074	0.1035	0.0648	0.0619	0.0614	0.0627	0.0635
Control	0.0689	0.056	0.0548	0.0568	0.0571	0.0554	0.0571	0.0575			Control	0.0692	0.0572	0.0549	0.0565	0.0571	0.0549	0.0575	0.0567
Control	0.0693	0.0563	0.0566	0.0557	0.0564	0.0568	0.0574	0.0567			Control	0.0691	0.0561	0.0557	0.0556	0.0566	0.0571	0.0568	0.0565
Control	0.0694	0.056	0.0566	0.0557	0.0564	0.0586	0.057	0.0576			Control	0.0691	0.0572	0.0563	0.0561	0.0568	0.0557	0.0567	0.0566
Control	0.0706	0.0577	0.0563	0.0554	0.0559	0.056	0.0585	0.058			Control	0.07	0.0571	0.056	0.0565	0.0564	0.0561	0.058	0.0578
O.D.600 at 48H											O.D.600 at 48H
Treatment	0	0.005	0.01	0.015	0.02	0.025	0.03	0.035			Treatment	0	0.005	0.01	0.015	0.02	0.025	0.03	0.035
Inoculated	0.1079	0.098	0.0985	0.086	0.0615	0.0612	0.0626	0.0611			Inoculated	0.1119	0.0918	0.0871	0.094	0.0623	0.0627	0.0641	0.0641
Inoculated	0.1145	0.1139	0.1048	0.0933	0.0619	0.0615	0.0618	0.0611			Inoculated	0.1079	0.0952	0.0863	0.1057	0.0613	0.0626	0.0636	0.0624
Inoculated	0.1159	0.1118	0.0989	0.1038	0.0605	0.0602	0.0614	0.0616			Inoculated	0.1071	0.0949	0.0859	0.1001	0.0635	0.0618	0.0633	0.0627
Inoculated	0.1103	0.1086	0.103	0.104	0.0612	0.0606	0.061	0.0618			Inoculated	0.104	0.0906	0.0923	0.1077	0.0635	0.0613	0.0629	0.0631
Control	0.0697	0.0571	0.0564	0.0579	0.059	0.057	0.0581	0.0588			Control	0.0692	0.0599	0.078	0.057	0.0586	0.0557	0.0582	0.0578
Control	0.0696	0.058	0.058	0.0567	0.0581	0.0589	0.0591	0.0578			Control	0.0706	0.0571	0.0575	0.0563	0.0576	0.0583	0.058	0.0592
Control	0.0695	0.0575	0.0577	0.0567	0.0577	0.0593	0.0586	0.059			Control	0.0694	0.0585	0.0577	0.0573	0.0583	0.058	0.0576	0.0578
Control	0.0709	0.0591	0.0573	0.0568	0.057	0.0574	0.0594	0.0592			Control	0.0702	0.0654	0.0569	0.0568	0.0575	0.0582	0.059	0.0586
O.D.600 at 72H											O.D.600 at 72H
Treatment	0	0.005	0.01	0.015	0.02	0.025	0.03	0.035			Treatment	0	0.005	0.01	0.015	0.02	0.025	0.03	0.035
Inoculated	0.1001	0.0916	0.09	0.1099	0.0619	0.0617	0.0628	0.0613			Inoculated	0.0989	0.0843	0.0819	0.0868	0.0763	0.0628	0.0645	0.0642
Inoculated	0.101	0.0922	0.0929	0.0939	0.0623	0.0618	0.0624	0.0619			Inoculated	0.097	0.0906	0.0862	0.0906	0.0698	0.0628	0.0637	0.0691
Inoculated	0.1	0.094	0.088	0.094	0.0614	0.0606	0.062	0.0617			Inoculated	0.0978	0.0912	0.0851	0.1005	0.0748	0.062	0.0634	0.0626
Inoculated	0.098	0.0903	0.0901	0.0997	0.0886	0.0604	0.0615	0.0617			Inoculated	0.0964	0.0898	0.0853	0.1075	0.0905	0.0614	0.0631	0.0629
Control	0.0703	0.0589	0.0573	0.0583	0.0595	0.0579	0.0589	0.0598			Control	0.0696	0.1124	0.1305	0.0575	0.059	0.0562	0.0586	0.0584
Control	0.0701	0.0583	0.0585	0.0584	0.059	0.059	0.0593	0.0594			Control	0.0721	0.058	0.0572	0.0573	0.0578	0.0586	0.0596	0.0581
Control	0.0699	0.058	0.0587	0.0578	0.0587	0.0609	0.0589	0.0602			Control	0.0694	0.0591	0.058	0.0586	0.0589	0.0575	0.0581	0.0584
Control	0.0707	0.0595	0.0584	0.0576	0.0581	0.0578	0.06	0.0614			Control	0.0699	0.0589	0.0574	0.0567	0.0584	0.0578	0.0597	0.0591
Average growth											Average growth
	0	0.005	0.01	0.015	0.02	0.025	0.03	0.035				0	0.005	0.01	0.015	0.02	0.025	0.03	0.035
0h	0	0	0	0	0	0	0	0			0h	0	0	0	0	0	0	0	0
24h	0.044425	0.023425	0.0231	0.00435	0.004275	0.00385	0.0039	0.004425			24h	0.0403	0.048575	0.04375	0.007925	0.005275	0.006	0.0058	0.005825
48h	0.042225	0.05015	0.04395	0.03975	0.003325	0.002725	0.0029	0.0027			48h	0.037875	0.0329	0.025375	0.045025	0.00465	0.00455	0.005275	0.004725
72h	0.029525	0.03335	0.032025	0.04135	0.009725	0.002225	0.0029	0.00145			72h	0.027275	0.016875	0.00885	0.038825	0.019325	0.004725	0.004675	0.0062
Starting material - 24h 2XYTG liquid cultures were adjusted to O.D.600 0.5 and 10uL inoculated in 190ul of media in a 96-well plate.											Starting material - 24h SFM4 liquid cultures were adjusted to O.D.600 0.8 and 10uL inoculated in 190ul of media in a 96-well plate.

## Sheet: TableS9
Table S8 - Comparative growth of AC157Xtp in different pH in 2X YTG media. Values represent the optical densities of each inoculated and uninoculated (control) replicate measured at 600nm (O.D.600). Average growth calculated by subtracting the average growth of the inoculated treatments by the average growth of the uninoculated control wells. The assay was repeated twice, with starting cultures g…
O.D.600 at 0H															O.D.600 at 0H
Treatment	4	4.5	5	5.5	6	6.5	7	7.5	8	8.5	9	9.5			Treatment	4	4.5	5	5.5	6	6.5	7	7.5	8	8.5	9	9.5
Inoculated	0.0793	0.079	0.0809	0.0826	0.083	0.0849	0.0893	0.0887	0.0873	0.0839	0.0788	0.0756			Inoculated	0.0782	0.0797	0.0801	0.0802	0.0816	0.0852	0.0889	0.0864	0.085	0.083	0.0789	0.0751
Inoculated	0.0799	0.0806	0.0809	0.0842	0.0848	0.0862	0.0895	0.0897	0.0873	0.0832	0.0794	0.0761			Inoculated	0.0775	0.0803	0.0789	0.0805	0.0823	0.0839	0.0868	0.0869	0.0872	0.0825	0.0745	0.0802
Inoculated	0.0811	0.0799	0.0812	0.0842	0.0836	0.0859	0.089	0.0886	0.0868	0.0833	0.0794	0.0755			Inoculated	0.0781	0.0791	0.0792	0.0805	0.0816	0.0841	0.0863	0.0867	0.0848	0.0827	0.0805	0.0755
Inoculated	0.0796	0.0807	0.0819	0.0828	0.0853	0.0861	0.0884	0.0894	0.0867	0.0832	0.0796	0.0752			Inoculated	0.0772	0.0789	0.0843	0.0798	0.0811	0.0832	0.0865	0.0851	0.0862	0.0827	0.0797	0.0769
Control	0.0691	0.0702	0.0711	0.0729	0.074	0.0772	0.0802	0.08	0.0788	0.0762	0.0734	0.0705			Control	0.0709	0.0707	0.0715	0.0732	0.0739	0.0765	0.0784	0.0793	0.0785	0.0766	0.0736	0.0721
Control	0.0697	0.0707	0.0716	0.0732	0.0749	0.0769	0.0796	0.0814	0.079	0.0762	0.0735	0.0713			Control	0.0697	0.072	0.0717	0.0731	0.0744	0.0773	0.0792	0.0795	0.079	0.0769	0.0756	0.0709
Control	0.0707	0.0704	0.0717	0.0753	0.0762	0.0774	0.0794	0.0807	0.0789	0.076	0.0735	0.0716			Control	0.0702	0.0715	0.0718	0.0742	0.0744	0.0781	0.0802	0.0796	0.0789	0.0763	0.0745	0.0709
Control	0.0699	0.0709	0.0723	0.0737	0.0752	0.0767	0.0798	0.0808	0.0801	0.0775	0.0748	0.071			Control	0.07	0.071	0.0729	0.0744	0.0748	0.0775	0.0797	0.0813	0.0804	0.0777	0.0749	0.0709
O.D.600 at 24H															O.D.600 at 24H
Treatment	4	4.5	5	5.5	6	6.5	7	7.5	8	8.5	9	9.5			Treatment	4	4.5	5	5.5	6	6.5	7	7.5	8	8.5	9	9.5
Inoculated	0.0795	0.0783	0.0845	0.1104	0.1298	0.1436	0.1449	0.1076	0.0827	0.0801	0.0756	0.0729			Inoculated	0.0782	0.0793	0.0826	0.1135	0.1386	0.181	0.1616	0.1002	0.0809	0.079	0.0753	0.0715
Inoculated	0.0807	0.0804	0.0843	0.1056	0.1284	0.1424	0.1544	0.1082	0.0826	0.0791	0.076	0.0738			Inoculated	0.0782	0.0809	0.0821	0.1077	0.1403	0.1637	0.162	0.0987	0.0819	0.0783	0.0732	0.0754
Inoculated	0.0814	0.0797	0.0838	0.1041	0.131	0.1506	0.1698	0.1069	0.082	0.0788	0.0758	0.0732			Inoculated	0.0788	0.0795	0.083	0.109	0.1378	0.1669	0.1658	0.0914	0.0808	0.0787	0.0767	0.0723
Inoculated	0.0802	0.0804	0.0854	0.1042	0.1292	0.1458	0.1605	0.1069	0.0819	0.0789	0.0762	0.0725			Inoculated	0.0781	0.0795	0.086	0.1059	0.1381	0.1673	0.1716	0.0912	0.0814	0.0787	0.076	0.0735
Control	0.0701	0.071	0.0718	0.0731	0.0743	0.078	0.0801	0.0795	0.0785	0.076	0.073	0.0707			Control	0.0722	0.0723	0.0724	0.0736	0.0744	0.0762	0.0787	0.0791	0.078	0.076	0.0727	0.0712
Control	0.0706	0.0715	0.072	0.0734	0.0756	0.0772	0.0795	0.0811	0.0789	0.0759	0.0731	0.0711			Control	0.0709	0.0728	0.0721	0.0734	0.075	0.0775	0.0794	0.0794	0.0787	0.0759	0.0744	0.0697
Control	0.072	0.0711	0.0722	0.0759	0.0764	0.0778	0.0791	0.0804	0.0786	0.0757	0.073	0.0716			Control	0.0723	0.0721	0.0724	0.0746	0.0743	0.0774	0.0803	0.0794	0.0784	0.0753	0.0731	0.0696
Control	0.0709	0.0718	0.0729	0.0741	0.0757	0.0768	0.0799	0.0807	0.0799	0.077	0.0757	0.0707			Control	0.071	0.0718	0.0743	0.0743	0.0747	0.0774	0.0799	0.0809	0.0798	0.0766	0.0736	0.0693
O.D.600 at 48H															O.D.600 at 48H
Treatment	4	4.5	5	5.5	6	6.5	7	7.5	8	8.5	9	9.5			Treatment	4	4.5	5	5.5	6	6.5	7	7.5	8	8.5	9	9.5
Inoculated	0.0801	0.0782	0.1113	0.1378	0.2057	0.2136	0.2024	0.1891	0.0823	0.0792	0.0743	0.0714			Inoculated	0.078	0.079	0.1055	0.144	0.1866	0.2559	0.204	0.2081	0.0797	0.0774	0.0736	0.0754
Inoculated	0.0814	0.0807	0.1012	0.1218	0.1957	0.2056	0.1875	0.194	0.0822	0.0783	0.0747	0.0722			Inoculated	0.0782	0.0808	0.0993	0.1374	0.2154	0.2874	0.2093	0.2102	0.0808	0.0767	0.0715	0.0735
Inoculated	0.0812	0.0797	0.0943	0.1268	0.187	0.2101	0.1851	0.1758	0.0837	0.0781	0.0746	0.0715			Inoculated	0.0789	0.0797	0.0999	0.1483	0.2271	0.2934	0.208	0.1636	0.0796	0.0774	0.0755	0.0706
Inoculated	0.0809	0.0813	0.0936	0.1333	0.1903	0.2103	0.1775	0.1641	0.0816	0.0781	0.0748	0.0709			Inoculated	0.0781	0.0806	0.1005	0.1292	0.2274	0.2737	0.218	0.1997	0.0801	0.0771	0.0762	0.0718
Control	0.0713	0.0715	0.0724	0.0738	0.0749	0.0787	0.0812	0.0806	0.0785	0.0751	0.0719	0.069			Control	0.0729	0.0726	0.0728	0.074	0.0753	0.0769	0.0786	0.0789	0.0771	0.0745	0.0714	0.0696
Control	0.0709	0.0723	0.0724	0.0742	0.0764	0.0787	0.0812	0.0817	0.0798	0.0752	0.0717	0.0695			Control	0.0716	0.0734	0.0726	0.074	0.0755	0.0778	0.0797	0.0795	0.0779	0.0744	0.0728	0.068
Control	0.072	0.0715	0.0728	0.0762	0.0778	0.0785	0.0813	0.0805	0.0787	0.076	0.072	0.0697			Control	0.0735	0.0727	0.0728	0.077	0.0749	0.0782	0.0804	0.0792	0.0779	0.074	0.0719	0.0679
Control	0.0713	0.0739	0.0736	0.0747	0.0763	0.0774	0.0807	0.0806	0.0804	0.076	0.0735	0.0689			Control	0.0743	0.0722	0.0752	0.075	0.0751	0.078	0.0801	0.0806	0.0789	0.0752	0.0722	0.0678
O.D.600 at 72H															O.D.600 at 72H
Treatment	4	4.5	5	5.5	6	6.5	7	7.5	8	8.5	9	9.5			Treatment	4	4.5	5	5.5	6	6.5	7	7.5	8	8.5	9	9.5
Inoculated	0.0802	0.0778	0.1411	0.2453	0.2491	0.2498	0.2219	0.2118	0.0812	0.0776	0.0722	0.0692			Inoculated	0.0777	0.0788	0.1287	0.1788	0.2727	0.2663	0.2066	0.23	0.0782	0.0756	0.0717	0.0685
Inoculated	0.0811	0.0797	0.1238	0.187	0.2225	0.2148	0.197	0.2011	0.0806	0.0763	0.0726	0.0702			Inoculated	0.0784	0.0802	0.1133	0.2123	0.2571	0.3017	0.2196	0.1921	0.0792	0.0751	0.0699	0.0719
Inoculated	0.0809	0.0791	0.1041	0.1924	0.1945	0.2108	0.1953	0.2013	0.0802	0.0763	0.0734	0.0695			Inoculated	0.0796	0.0803	0.1112	0.1963	0.235	0.311	0.2177	0.1985	0.0783	0.0759	0.0742	0.0691
Inoculated	0.0802	0.0821	0.1073	0.178	0.2038	0.2181	0.1949	0.1977	0.0803	0.0764	0.073	0.0692			Inoculated	0.0785	0.0812	0.1102	0.1909	0.2326	0.3144	0.2149	0.2467	0.0789	0.0756	0.0752	0.0705
Control	0.0707	0.0715	0.0724	0.0741	0.0753	0.0791	0.0812	0.0798	0.0778	0.074	0.0701	0.0675			Control	0.0736	0.0738	0.0733	0.0745	0.0762	0.0773	0.079	0.0785	0.076	0.0728	0.0698	0.0683
Control	0.0711	0.0723	0.0726	0.0743	0.0776	0.079	0.0814	0.0816	0.0781	0.0736	0.0698	0.0675			Control	0.0718	0.0738	0.0729	0.0742	0.0757	0.0784	0.0793	0.0786	0.0767	0.073	0.0714	0.0664
Control	0.0727	0.0716	0.0728	0.0759	0.0778	0.0791	0.0814	0.0803	0.0781	0.0736	0.07	0.0678			Control	0.0727	0.0731	0.0731	0.0756	0.0752	0.0791	0.0804	0.0783	0.0764	0.0724	0.0703	0.0664
Control	0.0715	0.0742	0.0738	0.0752	0.0769	0.0781	0.0805	0.0814	0.0784	0.0742	0.0715	0.0668			Control	0.0724	0.0725	0.0759	0.0753	0.0759	0.078	0.0799	0.08	0.0777	0.0736	0.0702	0.0658
Average growth															Average growth
	4	4.5	5	5.5	6	6.5	7	7.5	8	8.5	9	9.5				4	4.5	5	5.5	6	6.5	7	7.5	8	8.5	9	9.5
0h	0.010125	0.0095	0.00955	0.009675	0.0091	0.008725	0.0093	0.008375	0.007825	0.006925	0.0055	0.0045			0h	0.00755	0.0082	0.00865	0.006525	0.007275	0.00675	0.00775	0.00635	0.0066	0.00585	0.00375	0.005725
24h	0.00955	0.00835	0.012275	0.03195	0.0541	0.06815	0.07775	0.026975	0.003325	0.003075	0.0022	0.002075			24h	0.006725	0.00755	0.010625	0.03505	0.0641	0.0926	0.085675	0.015675	0.002525	0.002725	0.00185	0.003225
48h	0.009525	0.007675	0.0273	0.0552	0.118325	0.131575	0.107025	0.0999	0.0031	0.00285	0.002325	0.002225			48h	0.005225	0.0073	0.02795	0.064725	0.138925	0.199875	0.130125	0.11585	0.0021	0.002625	0.002125	0.0045
72h	0.0091	0.007275	0.046175	0.1258	0.140575	0.14455	0.12115	0.1222	0.002475	0.0028	0.00245	0.002125			72h	0.005925	0.006825	0.04205	0.119675	0.1736	0.22015	0.13505	0.137975	0.00195	0.0026	0.002325	0.003275
Starting material - 48h 2X YTG liquid cultures were adjusted to O.D.600 0.5 and 10uL inoculated in 190ul of media in a 96-well plate.															Starting material - 48h SFM4 liquid cultures were adjusted to O.D.600 0.5 and 10uL inoculated in 190ul of media in a 96-well plate.

## Sheet: TableS10
Table S10 - Enzymatic activities of AC157Xtp strain accessed by the Rapid ID 32A system (bioMérieux).
Test	Active Ingredient	Reactions/Enzymes	Replicate 1	Replicate 2	Replicate 3	Replicate 4	Replicate 5	Conclusion
URE	Urea	Urease	-	-	-	-	-	negative
ADH	L-Arginine	Arginine dihydrolase	-	+	-	-	-	negative/variable (1+)
αGAL	4-Nitrophenyl-α-D-galactopyranoside	α-Galactosidase	-	-	-	-	-	negative
βGAL	4-Nitrophenyl-β-D-galactopyranoside	β-Galactosidase	-	-	-	-	-	negative
βGP	4-Nitrophenyl-ß-Dgalactopyranoside-6 -phosphate-2CHA	ß-Galactosidase 6 Phosphate	-	-	+	+	-	negative/variable (2+)
αGLU	4-Nitrophenyl-α-D-glucopyranoside	α-Glucosidase	-	-	-	-	-	negative
ßGLU	4-Nitrophenyl-ß-D-glucopyranoside	ß-Glucosidase	-	-	-	+	+	negative/variable (2+)
αARA	4-Nitrophenyl-α-L-arabinofuropyranoside	α-Arabinosidase	-	-	-	-	-	negative
ßGUR	4-Nitrophenyl-ß-D-glucuronide	ß-Glucuronidase	-	-	-	-	-	negative
ßNAG	4-Nitrophenyl-N-acetyl-ß-D-glucosaminide	N-Acetyl-ß-glucosaminidase	+	+	+	+	+	positive
MNE	D-Mannose	Mannose fermentation	-	-	-	-	-	negative
RAF	D-Raffinose	Raffinose fermentation	-	-	-	-	-	negative
GDC	Glutamic acid	Glutamic acid decarboxylase	-	-	-	-	-	negative
αFUC	4-Nitrophenyl-α-L-fucopyranoside	α-Fucosidase	-	-	-	-	-	negative
NIT	Potassium nitrate	Reduction of nitrates	-	-	-	-	-	negative
IND	L-Tryptophan	Indole production	-	-	-	-	-	negative
PAL	2-Naphthylphosphate	Alkaline phosphatase	-	-	-	-	-	negative
ArgA	L-Arginine-ß-naphthylamide	Arginine arylamidase	-	-	-	-	-	negative
ProA	L-Proline-ß-naphthylamide	Proline arylamidase	-	-	-	-	-	negative
LGA	L-Leucyl-L-glycine-ß-naphthylamide	Leucyl-glycine arylamidase	-	-	-	-	-	negative
PheA	L-Phenylalanine-ß-naphthylamide	Phenylalanine arylamidase	-	-	-	-	-	negative
LeuA	L-Leucine-ß-naphthylamide	Leucine arylamidase	-	-	-	-	-	negative
PyrA	Pyroglutamic acid ß-naphthylamide	Pyroglutamic acid arylamidase	-	-	-	-	-	negative
TyrA	L-Tyrosine-ß-naphthylamide	Tyrosine arylamidase	-	-	-	-	-	negative
AlaA	L-Alanyl-L-alanine-ß-naphthylamide	Alanine arylamidase	-	-	-	-	-	negative
GlyA	L-Glycine-ß-naphthylamide	Glycine arylamidase	-	-	-	-	-	negative
HisA	L-Histidine-ß-naphthylamide	Histidine arylamidase	-	-	-	-	-	negative
GGA	L-Glutamyl-L-glutamic acid ß-naphthylamide	Glutamyl-glutamic acid arylamidase	-	-	-	-	-	negative
SerA	L-Serine-ß-naphthylamide	Serine arylamidase	-	-	-	-	-	negative

[truncated: 3 more sheets: TableS11, TableS12, Table S13]
